# Supplementary material for: A comprehensive epigenome map of Plasmodium falciparum reveals unique mechanisms of transcriptional regulation and identifies H3K36me2 as a global mark of gene suppression
Source: Epigenetics Chromatin. 2015 Sep 17;8:32. doi: 10.1186/s13072-015-0029-1 (PMC4574195; doi:10.1186/s13072-015-0029-1)
Supplement: Supplementary file 2 — Additional file 2: Table S5. List of genes and their co-ordinates for each cluster is provided in a separate excel file. [file 13072_2015_29_MOESM2_ESM.xlsx]

## Sheet: Cluster 1
Chr	Start	End	Gene		Strand
chrPF3D7_12_V3	92241	92562	PFL0065w		+
chrPF3D7_12_V3	402294	402522	PFL0430w		+
chrPF3D7_12_V3	421364	422195	PFL0450c		-
chrPF3D7_12_V3	607371	607999	PFL0690c		-
chrPF3D7_12_V3	621117	621768	PFL0725w		+
chrPF3D7_12_V3	627353	628196	PFL0735w		+
chrPF3D7_12_V3	703887	704946	PFL0870w		+
chrPF3D7_12_V3	792869	793442	PFL0955c		-
chrPF3D7_12_V3	796492	797176	PFL0960w		+
chrPF3D7_12_V3	918712	919327	PFL1090w		+
chrPF3D7_12_V3	968970	970064	PFL1140w		+
chrPF3D7_12_V3	998343	999266	PFL1180w		+
chrPF3D7_12_V3	1299597	1300017	PFL1520w		+
chrPF3D7_09_V3	1159865	1160465	PFI1420w		+
chrPF3D7_09_V3	1273071	1273920	PFI1545c		-
chrPF3D7_12_V3	1583610	1584583	PFL1845c		-
chrPF3D7_12_V3	1645206	1645824	PFL1905w		+
chrPF3D7_13_V3	2450187	2450871	PF13_0337		-
chrPF3D7_09_V3	1348010	1348448	PFI1660w		+
chrPF3D7_09_V3	1349778	1350381	PFI1665w		+
chrPF3D7_09_V3	1366557	1367139	PFI1695c		-
chrPF3D7_09_V3	1427462	1428011	PFI1740c		-
chrPF3D7_09_V3	1430595	1431135	PFI1745c		-
chrPF3D7_12_V3	1813493	1814222	PFL2075c		-
chrPF3D7_12_V3	1894929	1895955	PFL2180w		+
chrPF3D7_12_V3	1920769	1921900	PFL2215w		+
chrPF3D7_12_V3	1931955	1932570	PFL2225w		+
chrPF3D7_12_V3	1950974	1951499	PFL2265c		-
chrPF3D7_12_V3	1955109	1956024	PFL2275c		-
chrPF3D7_12_V3	1972423	1973062	PFL2295w		+
chrPF3D7_12_V3	1983465	1984335	PFL2325c		-
chrPF3D7_12_V3	2044104	2044611	PFL2400w		+
chrPF3D7_12_V3	2083336	2084302	PFL2445c		-
chrPF3D7_10_V3	70547	70820	PF10_0016		-
chrPF3D7_10_V3	96113	96563	PF10_0022		-
chrPF3D7_14_V3	151764	152310	PF14_0041		+
chrPF3D7_10_V3	124454	124883	PF10_0029		-
chrPF3D7_12_V3	2150537	2151899	PFL2530w		+
chrPF3D7_14_V3	169998	170892	PF14_0046		+
chrPF3D7_10_V3	164944	165790	PF10_0039		+
chrPF3D7_14_V3	244906	245491	PF14_0064		+
chrPF3D7_14_V3	283084	284434	PF14_0075		+
chrPF3D7_14_V3	293469	294831	PF14_0077		+
chrPF3D7_14_V3	297466	298822	PF14_0078		+
chrPF3D7_10_V3	299278	299608	PF10_0074		+
chrPF3D7_14_V3	323315	324171	PF14_0083		+
chrPF3D7_14_V3	351023	352046	PF14_0086		-
chrPF3D7_14_V3	365507	365906	PF14_0091		-
chrPF3D7_10_V3	365736	367146	PF10_0085		-
chrPF3D7_10_V3	371292	372117	PF10_0087		+
chrPF3D7_10_V3	414730	415327	PF10_0100		+
chrPF3D7_10_V3	420183	421055	PF10_0103		-
chrPF3D7_10_V3	424995	425763	PF10_0105		-
chrPF3D7_10_V3	441138	441954	PF10_0111		-
chrPF3D7_10_V3	443872	444400	PF10_0112		-
chrPF3D7_14_V3	480429	481413	PF14_0117		+
chrPF3D7_14_V3	570800	571460	PF14_0141		+
chrPF3D7_14_V3	640371	641517	PF14_0156		+
chrPF3D7_14_V3	667409	668822	PF14_0164		+
chrPF3D7_14_V3	865490	866950	PF14_0774		-
chrPF3D7_10_V3	808616	808991	PF10_0193		-
chrPF3D7_10_V3	822600	824592	PF10_0197		-
chrPF3D7_14_V3	978048	979307	PF14_0231		+
chrPF3D7_10_V3	1339365	1340060	PF10_0324		-
chrPF3D7_01_V3	124751	125719	MAL1P1.18		+
chrPF3D7_01_V3	140895	142453	MAL1P1.73		-
chrPF3D7_13_V3	507394	508185	MAL13P1.58		-
chrPF3D7_06_V3	78186	78781	PFF0090w		+
chrPF3D7_06_V3	97886	98948	PFF0105w		+
chrPF3D7_13_V3	1047982	1048216	PF13_0142		-
chrPF3D7_06_V3	213554	214139	PFF0245w		+
chrPF3D7_06_V3	290421	291081	PFF0340c		-
chrPF3D7_06_V3	351775	352771	PFF0420c		-
chrPF3D7_06_V3	444741	445152	PFF0510w		+
chrPF3D7_06_V3	466192	466444	PFF0545c		-
chrPF3D7_06_V3	604567	605335	PFF0695w		+
chrPF3D7_13_V3	1543376	1545964	MAL13P1.195		-
chrPF3D7_06_V3	768788	769453	PFF0885w		+
chrPF3D7_06_V3	840519	841221	PFF0970w		+
chrPF3D7_06_V3	871293	872199	PFF1025c		-
chrPF3D7_06_V3	891994	892775	PFF1050w		+
chrPF3D7_06_V3	977183	978050	PFF1150w		+
chrPF3D7_06_V3	981066	982548	PFF1155w		+
chrPF3D7_06_V3	1042652	1042949	PFF1245c		-
chrPF3D7_06_V3	1075018	1076137	PFF1295w		+
chrPF3D7_06_V3	1084508	1084841	PFF1310c		-
chrPF3D7_09_V3	208165	208723	PFI0215c		-
chrPF3D7_09_V3	278365	279085	PFI0270w		+
chrPF3D7_09_V3	364061	364901	PFI0370c		-
chrPF3D7_09_V3	546790	548092	PFI0590c		-
chrPF3D7_09_V3	575669	576500	PFI0645w		+
chrPF3D7_03_V3	927310	929450	MAL3P7.26		-
chrPF3D7_03_V3	965346	965874	MAL3P7.36		-
chrPF3D7_09_V3	665968	666469	PFI0780w		+
chrPF3D7_09_V3	694594	695254	PFI0815c		-
chrPF3D7_09_V3	696852	698019	PFI0820c		-
chrPF3D7_05_V3	68929	70113	PFE0065w		+
chrPF3D7_09_V3	751347	752412	PFI0895c		-
chrPF3D7_05_V3	122448	122862	PFE0135w		+
chrPF3D7_05_V3	135003	135930	PFE0160c		-
chrPF3D7_09_V3	803018	803747	PFI0965w		+
chrPF3D7_09_V3	888548	889295	PFI1075w		+
chrPF3D7_09_V3	903351	904560	PFI1090w		+
chrPF3D7_09_V3	913219	914470	PFI1105w		+
chrPF3D7_09_V3	939569	940577	PFI1130c		-
chrPF3D7_05_V3	294667	295903	PFE0350c		-
chrPF3D7_05_V3	356221	357010	PFE0425w		+
chrPF3D7_05_V3	467582	468098	PFE0545c		-
chrPF3D7_09_V3	1148150	1148492	PFI1405c		-
chrPF3D7_05_V3	569179	569917	PFE0660c		-
chrPF3D7_05_V3	675806	676612	PFE0810c		-
chrPF3D7_05_V3	712759	713770	PFE0845c		-
chrPF3D7_05_V3	724678	725749	PFE0865c		-
chrPF3D7_05_V3	788596	789478	PFE0955w		+
chrPF3D7_05_V3	790441	790771	PFE0960w		+
chrPF3D7_05_V3	798033	798773	PFE0975c		-
chrPF3D7_05_V3	841719	842652	PFE1030c		-
chrPF3D7_05_V3	1013447	1014545	PFE1215c		-
chrPF3D7_05_V3	1085617	1086589	PFE1310c		-
chrPF3D7_05_V3	1120698	1121805	PFE1335c		-
chrPF3D7_05_V3	1132931	1134849	PFE1355c		-
chrPF3D7_05_V3	1176870	1177279	PFE1425c		-
chrPF3D7_05_V3	1196307	1197382	PFE1460w		+
chrPF3D7_05_V3	1224590	1224884	PFE1500c		-
chrPF3D7_11_V3	1010379	1010661	PF11_0269		+
chrPF3D7_11_V3	1125686	1127473	PF11_0303		+
chrPF3D7_02_V3	205888	207403	PFB0210c		-
chrPF3D7_02_V3	277493	278456	PFB0310c		-
chrPF3D7_02_V3	335678	336581	PFB0370c		-
chrPF3D7_02_V3	442079	442934	PFB0490c		-
chrPF3D7_02_V3	467846	468476	PFB0515w		+
chrPF3D7_02_V3	557047	557696	PFB0620w		+
chrPF3D7_02_V3	734270	734594	PFB0830w		+
chrPF3D7_02_V3	752964	753438	PFB0865w		+
chrPF3D7_04_V3	686278	686643	PFD0711c		-
chrPF3D7_04_V3	1001679	1001895	PFD1007w		+
chrPF3D7_07_V3	101837	102278	MAL7P1.11		+
chrPF3D7_12_V3	101580	102624	PFL0080c		-
chrPF3D7_12_V3	105682	106339	PFL0090c		-
chrPF3D7_12_V3	171503	172133	PFL0155c		-
chrPF3D7_12_V3	182294	183965	PFL0175c		-
chrPF3D7_12_V3	211513	212353	PFL0225c		-
chrPF3D7_12_V3	213208	214189	PFL0230w		+
chrPF3D7_12_V3	308210	310394	PFL0340w		+
chrPF3D7_12_V3	345916	347234	PFL0370w		+
chrPF3D7_12_V3	466594	469300	PFL0520c		-
chrPF3D7_12_V3	472252	475450	PFL0530c		-
chrPF3D7_12_V3	507801	508965	PFL0570c		-
chrPF3D7_12_V3	534905	535909	PFL0595c		-
chrPF3D7_12_V3	558039	562173	PFL0625c		-
chrPF3D7_12_V3	588120	588975	PFL0665c		-
chrPF3D7_12_V3	600946	601557	PFL0680c		-
chrPF3D7_12_V3	608534	610762	PFL0695c		-
chrPF3D7_12_V3	611884	613207	PFL0700w		+
chrPF3D7_12_V3	618756	620104	PFL0720w		+
chrPF3D7_12_V3	641544	643512	PFL0765w		+
chrPF3D7_12_V3	678594	681954	PFL0830w		+
chrPF3D7_12_V3	696887	698450	PFL0855c		-
chrPF3D7_12_V3	725833	729830	PFL0895c		-
chrPF3D7_12_V3	816901	818461	PFL0980w		+
chrPF3D7_12_V3	869251	871360	PFL1050w		+
chrPF3D7_12_V3	932907	934272	PFL1115w		+
chrPF3D7_12_V3	971258	972185	PFL1145w		+
chrPF3D7_12_V3	1009279	1010242	PFL1195w		+
chrPF3D7_12_V3	1031815	1032556	PFL1225c		-
chrPF3D7_12_V3	1039399	1043905	PFL1240c		-
chrPF3D7_12_V3	1058191	1059142	PFL1260w		+
chrPF3D7_12_V3	1065785	1066673	PFL1270w		+
chrPF3D7_12_V3	1081187	1083098	PFL1290w		+
chrPF3D7_12_V3	1128928	1131676	PFL1340c		-
chrPF3D7_12_V3	1253961	1255470	PFL1470c		-
chrPF3D7_12_V3	1337698	1338805	PFL1560c		-
chrPF3D7_12_V3	1344250	1345339	PFL1570w		+
chrPF3D7_12_V3	1411593	1413091	PFL1640c		-
chrPF3D7_12_V3	1439882	1441037	PFL1665c		-
chrPF3D7_12_V3	1480987	1482928	PFL1715w		+
chrPF3D7_12_V3	1502822	1504055	PFL1740w		+
chrPF3D7_12_V3	1520314	1521592	PFL1755w		+
chrPF3D7_12_V3	1529808	1531335	PFL1775c		-
chrPF3D7_09_V3	1279208	1283511	PFI1560c		-
chrPF3D7_09_V3	1311429	1313715	PFI1600w		+
chrPF3D7_12_V3	1610350	1612729	PFL1880w		+
chrPF3D7_13_V3	2435259	2438587	PF13_0333		+
chrPF3D7_09_V3	1331338	1332793	PFI1625c		-
chrPF3D7_09_V3	1334104	1334784	PFI1630c		-
chrPF3D7_09_V3	1340053	1341982	PFI1645c		-
chrPF3D7_09_V3	1343373	1346544	PFI1650w		+
chrPF3D7_12_V3	1779910	1782635	PFL2010c		-
chrPF3D7_12_V3	1798629	1799775	PFL2045w		+
chrPF3D7_09_V3	1420471	1422796	PFI1735c		-
chrPF3D7_13_V3	2530705	2531432	PF13_0346		-
chrPF3D7_12_V3	1816055	1816435	PFL2080c		-
chrPF3D7_09_V3	1454409	1455708	PFI1775w		+
chrPF3D7_12_V3	1825945	1826871	PFL2095w		+
chrPF3D7_12_V3	1852831	1855669	PFL2125c		-
chrPF3D7_12_V3	1868520	1869519	PFL2140c		-
chrPF3D7_13_V3	2628189	2633292	MAL13P1.346		-
chrPF3D7_12_V3	1952553	1954065	PFL2270w		+
chrPF3D7_12_V3	1975157	1976423	PFL2305w		+
chrPF3D7_12_V3	1977850	1978924	PFL2310w		+
chrPF3D7_14_V3	57172	58294	PF14_0017		-
chrPF3D7_12_V3	2041277	2043197	PFL2395c		-
chrPF3D7_14_V3	85882	87883	PF14_0025		-
chrPF3D7_12_V3	2075775	2076501	PFL2435w		+
chrPF3D7_14_V3	89564	91037	PF14_0026		-
chrPF3D7_12_V3	2089468	2090205	PFL2455w		+
chrPF3D7_12_V3	2099836	2102082	PFL2475w		+
chrPF3D7_14_V3	141409	143138	PF14_0036		-
chrPF3D7_14_V3	153138	154545	PF14_0042		+
chrPF3D7_12_V3	2173781	2174108	PFL2560c		-
chrPF3D7_10_V3	172722	176430	PF10_0041		-
chrPF3D7_14_V3	200491	204142	PF14_0055		-
chrPF3D7_14_V3	228408	229836	PF14_0060		+
chrPF3D7_10_V3	213985	214594	PF10_0048		-
chrPF3D7_14_V3	230862	232689	PF14_0061		+
chrPF3D7_10_V3	224247	225207	PF10_0052		+
chrPF3D7_14_V3	268106	268691	PF14_0071		-
chrPF3D7_10_V3	270533	271496	PF10_0065		+
chrPF3D7_10_V3	281457	283243	PF10_0069		+
chrPF3D7_10_V3	296904	298686	PF10_0073		+
chrPF3D7_10_V3	316647	318279	PF10_0077		+
chrPF3D7_10_V3	381360	382449	PF10_0091		+
chrPF3D7_10_V3	387026	388441	PF10_0093		+
chrPF3D7_10_V3	401874	402710	PF10_0097		-
chrPF3D7_10_V3	403677	404574	PF10_0098		+
chrPF3D7_10_V3	426821	428144	PF10_0106		+
chrPF3D7_14_V3	472941	474825	PF14_0114		+
chrPF3D7_14_V3	509684	511175	PF14_0125		-
chrPF3D7_14_V3	575493	577053	PF14_0142		+
chrPF3D7_14_V3	590623	592186	PF14_0144		+
chrPF3D7_14_V3	606377	607346	PF14_0148		-
chrPF3D7_08_V3	364547	366384	PF08_0038		-
chrPF3D7_08_V3	378524	379360	MAL8P1.52		-
chrPF3D7_10_V3	612683	613874	PF10_0148		-
chrPF3D7_14_V3	642068	642733	PF14_0157		-
chrPF3D7_14_V3	645497	648452	PF14_0159		-
chrPF3D7_10_V3	621302	623624	PF10_0151		+
chrPF3D7_10_V3	624045	625893	PF10_0152		-
chrPF3D7_08_V3	421057	422782	PF08_0046		-
chrPF3D7_14_V3	685434	686366	PF14_0167		-
chrPF3D7_10_V3	681654	682507	PF10_0164		-
chrPF3D7_10_V3	694838	696590	PF10_0168		-
chrPF3D7_14_V3	775659	776034	PF14_0180		+
chrPF3D7_14_V3	776871	777282	PF14_0181		+
chrPF3D7_14_V3	802916	803681	PF14_0187		+
chrPF3D7_14_V3	820263	821793	PF14_0191		+
chrPF3D7_14_V3	846731	849371	PF14_0198		+
chrPF3D7_10_V3	845084	846191	PF10_0203		-
chrPF3D7_10_V3	857670	859740	PF10_0206		-
chrPF3D7_08_V3	686447	687799	MAL8P1.95		-
chrPF3D7_14_V3	983481	984702	PF14_0232		-
chrPF3D7_08_V3	744137	747799	MAL8P1.101		-
chrPF3D7_14_V3	1012836	1014406	PF14_0239		-
chrPF3D7_10_V3	1031285	1032776	PF10_0241		+
chrPF3D7_08_V3	925354	927076	PF08_0108		+
chrPF3D7_14_V3	1141106	1142744	PF14_0270		+
chrPF3D7_10_V3	1169251	1170199	PF10_0277		-
chrPF3D7_10_V3	1322935	1324621	PF10_0321		+
chrPF3D7_10_V3	1366339	1367932	PF10_0333		+
chrPF3D7_10_V3	1378067	1379000	PF10_0336		-
chrPF3D7_13_V3	82601	83291	PF13_0012		-
chrPF3D7_01_V3	390414	393219	MAL1P2.28		-
chrPF3D7_14_V3	1704080	1704738	PF14_0399		-
chrPF3D7_13_V3	360168	361992	PF13_0047		+
chrPF3D7_01_V3	173098	174826	MAL1P1.29		+
chrPF3D7_13_V3	466222	468058	PF13_0065		+
chrPF3D7_01_V3	230527	234641	MAL1P1.46		-
chrPF3D7_14_V3	1923379	1925605	PF14_0447		-
chrPF3D7_14_V3	2079846	2081196	PF14_0483		-
chrPF3D7_13_V3	638070	639436	MAL13P1.79		-
chrPF3D7_14_V3	2140610	2141627	PF14_0496		+
chrPF3D7_13_V3	673168	674561	MAL13P1.85		+
chrPF3D7_01_V3	451192	451796	MAL1P3.01b		-
chrPF3D7_06_V3	523651	525100	PFF0610c		-
chrPF3D7_14_V3	2445931	2448238	PF14_0571		-
chrPF3D7_14_V3	2479388	2480865	PF14_0581		+
chrPF3D7_06_V3	133146	136458	PFF0165c		-
chrPF3D7_06_V3	180932	181478	PFF0205w		+
chrPF3D7_06_V3	182212	184534	PFF0210w		+
chrPF3D7_14_V3	2574273	2575284	PF14_0603		+
chrPF3D7_13_V3	1159379	1160573	PF13_0151		+
chrPF3D7_06_V3	265834	268395	PFF0320c		-
chrPF3D7_06_V3	282044	287013	PFF0330w		+
chrPF3D7_06_V3	358386	360199	PFF0430w		+
chrPF3D7_13_V3	1280784	1283136	PF13_0165		+
chrPF3D7_06_V3	437657	440540	PFF0505c		-
chrPF3D7_06_V3	456741	460584	PFF0535c		-
chrPF3D7_06_V3	471652	474145	PFF0560c		-
chrPF3D7_14_V3	2802541	2803562	PF14_0651		+
chrPF3D7_06_V3	509154	511125	PFF0590c		-
chrPF3D7_13_V3	1376186	1377524	PF13_0188		-
chrPF3D7_06_V3	522243	522660	PFF0605c		-
chrPF3D7_06_V3	528054	529170	PFF0620c		-
chrPF3D7_06_V3	531120	533181	PFF0625w		+
chrPF3D7_13_V3	1482387	1485395	PF13_0208		+
chrPF3D7_06_V3	674113	676372	PFF0785w		+
chrPF3D7_06_V3	676884	677568	PFF0790c		-
chrPF3D7_06_V3	778688	779633	PFF0905w		+
chrPF3D7_06_V3	855156	857109	PFF1000w		+
chrPF3D7_06_V3	893447	895778	PFF1055c		-
chrPF3D7_06_V3	896986	897966	PFF1060w		+
chrPF3D7_13_V3	1843724	1844536	MAL13P1.242		+
chrPF3D7_13_V3	1845364	1849993	MAL13P1.243		-
chrPF3D7_06_V3	990375	992199	PFF1175c		-
chrPF3D7_06_V3	1032536	1033775	PFF1230c		-
chrPF3D7_06_V3	1043546	1045475	PFF1250w		+
chrPF3D7_03_V3	84927	85909	MAL3P8.13		-
chrPF3D7_06_V3	1073458	1073896	PFF1290c		-
chrPF3D7_06_V3	1104015	1105200	PFF1340w		+
chrPF3D7_06_V3	1114544	1117538	PFF1350c		-
chrPF3D7_03_V3	175095	177803	MAL3P2.1		+
chrPF3D7_06_V3	1185996	1188579	PFF1395c		-
chrPF3D7_06_V3	1276331	1277828	PFF1480w		+
chrPF3D7_03_V3	307325	308479	MAL3P2.27		+
chrPF3D7_03_V3	311649	312910	MAL3P2.29		-
chrPF3D7_03_V3	366599	367464	MAL3P3.21		+
chrPF3D7_09_V3	245258	248858	PFI0255c		-
chrPF3D7_09_V3	318307	319543	PFI0320w		+
chrPF3D7_09_V3	360527	363208	PFI0365w		+
chrPF3D7_03_V3	682954	686155	MAL3P6.9		+
chrPF3D7_09_V3	475661	476960	PFI0500w		+
chrPF3D7_09_V3	535841	536672	PFI0575c		-
chrPF3D7_09_V3	551416	553158	PFI0605c		-
chrPF3D7_09_V3	567273	568631	PFI0630w		+
chrPF3D7_03_V3	871882	872965	MAL3P7.13		+
chrPF3D7_09_V3	589253	591233	PFI0670w		+
chrPF3D7_09_V3	597684	600552	PFI0685w		+
chrPF3D7_09_V3	630647	632198	PFI0720w		+
chrPF3D7_09_V3	660166	660883	PFI0765w		+
chrPF3D7_09_V3	732940	734017	PFI0865w		+
chrPF3D7_09_V3	734618	735932	PFI0870w		+
chrPF3D7_05_V3	107074	107938	PFE0115c		-
chrPF3D7_05_V3	109897	111691	PFMSP8		-
chrPF3D7_09_V3	795528	797460	PFI0950w		+
chrPF3D7_05_V3	140709	141471	PFE0165w		+
chrPF3D7_09_V3	873960	874947	PFI1050c		-
chrPF3D7_09_V3	883504	885582	PFI1065c		-
chrPF3D7_05_V3	252046	252606	PFE0285c		-
chrPF3D7_05_V3	259763	260747	PFE0305w		+
chrPF3D7_05_V3	284690	288023	PFE0335w		+
chrPF3D7_09_V3	944163	946458	PFI1140w		+
chrPF3D7_05_V3	313198	315157	PFE0375w		+
chrPF3D7_09_V3	977858	979955	PFI1185c		-
chrPF3D7_09_V3	1006762	1008532	PFI1215w		+
chrPF3D7_05_V3	401436	402771	PFE0470w		+
chrPF3D7_05_V3	403341	405642	PFE0475w		+
chrPF3D7_05_V3	416364	417309	PFE0490w		+
chrPF3D7_05_V3	437492	439736	PFE0505w		+
chrPF3D7_05_V3	445980	448500	PFE0520c		-
chrPF3D7_09_V3	1089900	1092420	PFI1310w		+
chrPF3D7_09_V3	1097313	1098230	PFI1320c		-
chrPF3D7_05_V3	520717	522691	PFE0585c		-
chrPF3D7_05_V3	536270	536975	PFE0615w		+
chrPF3D7_05_V3	596815	599419	PFE0710w		+
chrPF3D7_05_V3	620807	623354	PFE0750c		-
chrPF3D7_05_V3	681427	682435	PFE0820c		-
chrPF3D7_05_V3	743176	745327	PFE0885w		+
chrPF3D7_05_V3	753295	757542	PFE0905w		+
chrPF3D7_05_V3	820715	822905	PFE0995c		-
chrPF3D7_05_V3	857034	858474	PFE1050w		+
chrPF3D7_05_V3	878064	879759	PFE1080w		+
chrPF3D7_05_V3	882372	884898	PFE1085w		+
chrPF3D7_05_V3	944178	944926	PFE1140c		-
chrPF3D7_05_V3	1010945	1012166	PFE1210c		-
chrPF3D7_05_V3	1041740	1043762	PFE1250w		+
chrPF3D7_05_V3	1068511	1069281	PFE1280w		+
chrPF3D7_05_V3	1117255	1119646	PFE1330c		-
chrPF3D7_05_V3	1123604	1124590	PFE1340w		+
chrPF3D7_05_V3	1157833	1161547	PFE1400c		-
chrPF3D7_05_V3	1163401	1165066	PFE1405c		-
chrPF3D7_05_V3	1226875	1227750	PFE1505w		+
chrPF3D7_05_V3	1248360	1249954	PFE1530c		-
chrPF3D7_05_V3	1279950	1280592	PFE1560c		-
chrPF3D7_11_V3	202209	203624	PF11_0058		-
chrPF3D7_11_V3	253329	254757	PF11_0071		-
chrPF3D7_11_V3	440573	441443	PF11_0119		-
chrPF3D7_11_V3	945504	947496	PF11_0251		+
chrPF3D7_11_V3	1023888	1026480	PF11_0273		+
chrPF3D7_11_V3	1702605	1703483	PF11_0437		-
chrPF3D7_11_V3	1770858	1773636	PF11_0460		+
chrPF3D7_02_V3	168681	170136	PFB0175c		-
chrPF3D7_02_V3	171562	172686	PFB0176c		-
chrPF3D7_02_V3	198352	199570	PFB0200c		-
chrPF3D7_02_V3	200481	204027	PFB0205c		-
chrPF3D7_02_V3	232244	232529	PFB0256w		+
chrPF3D7_02_V3	271593	273009	PFB0295w		+
chrPF3D7_02_V3	359141	359849	PFB0395w		+
chrPF3D7_02_V3	384864	386580	PFB0415c		-
chrPF3D7_02_V3	404280	406355	PFB0445c		-
chrPF3D7_02_V3	437754	439002	PFB0485c		-
chrPF3D7_02_V3	475241	477074	PFB0525w		+
chrPF3D7_02_V3	535645	536146	PFB0590w		+
chrPF3D7_02_V3	566319	567894	PFB0635w		+
chrPF3D7_02_V3	586764	589051	PFB0655c		-
chrPF3D7_02_V3	626975	627710	PFB0690w		+
chrPF3D7_02_V3	643105	644317	PFB0710c		-
chrPF3D7_02_V3	650662	653362	PFB0720c		-
chrPF3D7_02_V3	763489	764950	PFB0875c		-
chrPF3D7_02_V3	775636	776034	PFB0888w		+
chrPF3D7_04_V3	693396	694023	PFD0745cb		-
chrPF3D7_04_V3	841373	847409	PFD0900w		+
chrPF3D7_04_V3	873480	875091	PFD0945c		-
chrPF3D7_04_V3	1026926	1028606	PFD1050w		+
chrPF3D7_04_V3	1113688	1115922	PFD1165w		+
chrPF3D7_07_V3	472028	479611	PF07_0051		-
chrPF3D7_07_V3	650033	651506	MAL7P1.84		-
chrPF3D7_07_V3	1045651	1046164	PF07_0109		-
chrPF3D7_07_V3	1251860	1253015	MAL7P1.173		-
chrPF3D7_07_V3	1281082	1281780	MAL7P1.177		+

## Sheet: Cluster 2
Chr	Start	End	Gene		Strand
chrPF3D7_12_V3	1572358	1573545	PFL1825w		+
chrPF3D7_12_V3	103860	104604	PFL0085c		-
chrPF3D7_12_V3	202944	204834	PFL0205w		+
chrPF3D7_12_V3	208365	208784	PFL0215c		-
chrPF3D7_12_V3	249332	251396	PFL0280c		-
chrPF3D7_12_V3	253151	254120	PFL0285w		+
chrPF3D7_12_V3	272316	274739	PFL0305c		-
chrPF3D7_12_V3	292420	294376	PFL0325w		+
chrPF3D7_12_V3	405602	409145	PFL0440c		-
chrPF3D7_12_V3	443673	444981	PFL0480w		+
chrPF3D7_12_V3	452588	453822	PFL0500w		+
chrPF3D7_12_V3	465107	465737	PFL0515w		+
chrPF3D7_12_V3	536944	538621	PFL0600w		+
chrPF3D7_12_V3	568561	571828	PFL0635c		-
chrPF3D7_12_V3	577521	578358	PFL0640w		+
chrPF3D7_12_V3	578462	578910	PFL0645c		-
chrPF3D7_12_V3	623118	626266	PFL0730w		+
chrPF3D7_12_V3	629001	629409	PFL0740c		-
chrPF3D7_12_V3	644531	646388	PFL0770w		+
chrPF3D7_12_V3	674341	674770	PFL0820c		-
chrPF3D7_12_V3	717947	719813	PFL0885w		+
chrPF3D7_12_V3	738349	739057	PFL0910c		-
chrPF3D7_12_V3	851004	854732	PFL1025c		-
chrPF3D7_12_V3	860254	862783	PFL1035w		+
chrPF3D7_12_V3	863802	865179	PFL1040w		+
chrPF3D7_12_V3	879620	881177	PFL1065c		-
chrPF3D7_12_V3	925365	926240	PFL1105c		-
chrPF3D7_12_V3	1018496	1023999	PFL1210w		+
chrPF3D7_13_V3	2053203	2056698	PF13_0278		+
chrPF3D7_12_V3	1024445	1028009	PFL1215c		-
chrPF3D7_13_V3	2067637	2068693	MAL13P1.270		+
chrPF3D7_13_V3	2069230	2071018	PF13_0283		-
chrPF3D7_12_V3	1053285	1056272	PFL1255c		-
chrPF3D7_12_V3	1141572	1143184	PFL1360c		-
chrPF3D7_13_V3	2152156	2153599	PF13_0303		-
chrPF3D7_12_V3	1208900	1209531	PFL1420w		+
chrPF3D7_12_V3	1251902	1252814	PFL1465c		-
chrPF3D7_13_V3	2180087	2181419	PF13_0305		+
chrPF3D7_13_V3	2182723	2185270	MAL13P1.281		+
chrPF3D7_13_V3	2216622	2218827	PF13_0310		-
chrPF3D7_13_V3	2239805	2241753	PF13_0315		+
chrPF3D7_09_V3	1171328	1173473	PFI1440w		+
chrPF3D7_12_V3	1527442	1528022	PFL1770c		-
chrPF3D7_09_V3	1270144	1272646	PFI1540w		+
chrPF3D7_12_V3	1581971	1582728	PFL1840w		+
chrPF3D7_13_V3	2402154	2404428	MAL13P1.311		+
chrPF3D7_09_V3	1309456	1309933	PFI1595c		-
chrPF3D7_09_V3	1346846	1347284	PFI1655c		-
chrPF3D7_09_V3	1361923	1363837	PFI1685w		+
chrPF3D7_09_V3	1364244	1365988	PFI1690c		-
chrPF3D7_13_V3	2501633	2503143	PF13_0341		-
chrPF3D7_12_V3	1800548	1802042	PFL2050w		+
chrPF3D7_13_V3	2528032	2529614	MAL13P1.330		+
chrPF3D7_13_V3	2566570	2568269	MAL13P1.335		-
chrPF3D7_13_V3	2578495	2579767	MAL13P1.338		+
chrPF3D7_13_V3	2582233	2583506	MAL13P1.340		-
chrPF3D7_13_V3	2592829	2597056	PF13_0354		+
chrPF3D7_13_V3	2615002	2616527	MAL13P1.345		+
chrPF3D7_12_V3	1915734	1917784	PFL2210w		+
chrPF3D7_14_V3	1436465	1441832	PF14_0337		-
chrPF3D7_12_V3	1946899	1948719	PFL2255w		+
chrPF3D7_12_V3	1949579	1950479	PFL2260w		+
chrPF3D7_14_V3	2752085	2752970	PF14_0642		-
chrPF3D7_12_V3	1968492	1971060	PFL2290w		+
chrPF3D7_13_V3	2656929	2665652	MAL13P1.351		+
chrPF3D7_12_V3	2067383	2069354	PFL2420w		+
chrPF3D7_14_V3	92263	93537	PF14_0027		-
chrPF3D7_12_V3	2085353	2086675	PFL2450c		-
chrPF3D7_14_V3	94979	98404	PF14_0028		-
chrPF3D7_14_V3	132553	133239	PF14_0033		+
chrPF3D7_12_V3	2108944	2110912	PFL2490c		-
chrPF3D7_14_V3	163989	166884	PF14_0045		-
chrPF3D7_12_V3	2171324	2172332	PFL2555w		+
chrPF3D7_10_V3	220017	221353	PF10_0050		-
chrPF3D7_10_V3	221944	223430	PF10_0051		+
chrPF3D7_10_V3	225455	227705	PF10_0053		-
chrPF3D7_14_V3	264401	267073	PF14_0070		+
chrPF3D7_10_V3	259058	260661	PF10_0062		-
chrPF3D7_08_V3	30002	30744	PF2255M00020		+
chrPF3D7_10_V3	293848	295998	PF10_0072		+
chrPF3D7_14_V3	320272	320860	PF14_0082		+
chrPF3D7_14_V3	349357	350218	PF14_0085		+
chrPF3D7_14_V3	353261	355140	PF14_0087		-
chrPF3D7_14_V3	370144	373005	PF14_0093		+
chrPF3D7_14_V3	374798	377105	PF14_0094		+
chrPF3D7_14_V3	423749	424249	PF14_0103		-
chrPF3D7_10_V3	422959	424364	PF10_0104		+
chrPF3D7_10_V3	429201	430139	PF10_0107		-
chrPF3D7_14_V3	458794	460450	PF14_0111		+
chrPF3D7_08_V3	247423	249316	PF08_0026		-
chrPF3D7_10_V3	463491	467005	PF10_0117		+
chrPF3D7_10_V3	472544	473385	PF10_0120		-
chrPF3D7_10_V3	475325	476562	PF10_0121		-
chrPF3D7_10_V3	496329	497572	PF10_0126		-
chrPF3D7_08_V3	325917	327097	MAL8P1.41		+
chrPF3D7_14_V3	601978	605557	PF14_0147		-
chrPF3D7_08_V3	417318	419877	MAL8P1.57		-
chrPF3D7_08_V3	424093	425935	PF08_0047		-
chrPF3D7_14_V3	663527	665096	PF14_0163		-
chrPF3D7_10_V3	643556	644330	PF10_0157		-
chrPF3D7_14_V3	709667	713307	PF14_0171		+
chrPF3D7_08_V3	474514	475426	PF08_0053		-
chrPF3D7_10_V3	689886	690819	PF10_0166		-
chrPF3D7_14_V3	781099	781836	PF14_0182		+
chrPF3D7_08_V3	543882	544651	PF08_0059		-
chrPF3D7_10_V3	750213	752664	PF10_0181		+
chrPF3D7_14_V3	867946	869065	PF14_0775		-
chrPF3D7_14_V3	875830	876388	PF14_0205		-
chrPF3D7_08_V3	618601	622150	PF08_0068		-
chrPF3D7_14_V3	885354	887668	PF14_0209		+
chrPF3D7_08_V3	637081	638002	PF08_0072		-
chrPF3D7_10_V3	840210	843402	PF10_0407		+
chrPF3D7_10_V3	849789	856283	PF10_0205		-
chrPF3D7_14_V3	922867	923065	PF14_0219		+
chrPF3D7_08_V3	676982	678530	PF08_0080		+
chrPF3D7_10_V3	925277	928550	PF10_0215		-
chrPF3D7_08_V3	715344	718221	PF08_0086		+
chrPF3D7_08_V3	720847	722485	PF08_0087		+
chrPF3D7_14_V3	985505	987016	PF14_0233		-
chrPF3D7_08_V3	748869	750633	MAL8P1.102		+
chrPF3D7_08_V3	757329	761300	PF08_0091		+
chrPF3D7_10_V3	986591	988093	PF10_0227		+
chrPF3D7_14_V3	1024085	1027282	PF14_0243		-
chrPF3D7_14_V3	1050187	1050454	PF14_0248		-
chrPF3D7_08_V3	799166	801992	PF08_0096		-
chrPF3D7_14_V3	1051222	1054732	PF14_0249		+
chrPF3D7_10_V3	1016182	1017838	PF10_0233		+
chrPF3D7_14_V3	1056299	1060262	PF14_0250		+
chrPF3D7_08_V3	846580	863983	MAL8P1.113		+
chrPF3D7_14_V3	1087315	1088056	PF14_0256		-
chrPF3D7_08_V3	919426	920767	MAL8P1.121		-
chrPF3D7_08_V3	934531	938620	MAL8P1.124		-
chrPF3D7_08_V3	942255	944025	PF08_0109		+
chrPF3D7_08_V3	949487	953990	MAL8P1.127		+
chrPF3D7_08_V3	961156	962439	PF08_0110		-
chrPF3D7_10_V3	1096245	1098519	PF10_0256		-
chrPF3D7_08_V3	1008910	1012908	MAL8P1.135		-
chrPF3D7_10_V3	1103059	1104400	PF10_0258		+
chrPF3D7_14_V3	1163284	1165519	PF14_0274		+
chrPF3D7_14_V3	1167188	1168289	PF14_0276		-
chrPF3D7_10_V3	1135079	1137398	PF10_0266		-
chrPF3D7_10_V3	1141830	1143844	PF10_0268		-
chrPF3D7_08_V3	1079980	1082653	MAL8P1.141		-
chrPF3D7_14_V3	1187301	1190419	PF14_0281		+
chrPF3D7_10_V3	1165027	1166857	PF10_0275		+
chrPF3D7_10_V3	1173370	1176239	PF10_0279		-
chrPF3D7_14_V3	1209964	1211729	PF14_0286		+
chrPF3D7_14_V3	1215605	1216124	PF14_0288		-
chrPF3D7_10_V3	1199066	1201274	PF10_0286		-
chrPF3D7_10_V3	1202135	1203641	PF10_0287		-
chrPF3D7_10_V3	1207543	1208647	PF10_0289		+
chrPF3D7_10_V3	1247121	1248918	PF10_0299		-
chrPF3D7_08_V3	1206407	1211737	MAL8P1.157		-
chrPF3D7_08_V3	1235610	1239465	PF08_0137		+
chrPF3D7_10_V3	1258625	1260553	PF10_0306		+
chrPF3D7_14_V3	1282522	1284016	PF14_0307		+
chrPF3D7_10_V3	1303804	1306123	PF10_0316		-
chrPF3D7_08_V3	1295933	1303226	PF08_0142		-
chrPF3D7_10_V3	1341003	1341870	PF10_0325		+
chrPF3D7_10_V3	1342887	1345017	PF10_0326		+
chrPF3D7_10_V3	1368534	1370430	PF10_0334		-
chrPF3D7_14_V3	1367769	1368751	PF14_0323		-
chrPF3D7_13_V3	2483202	2493000	MAL13P1.323		+
chrPF3D7_10_V3	1381607	1382262	PF10_0338		+
chrPF3D7_14_V3	1403266	1405153	PF14_0327		+
chrPF3D7_14_V3	1410691	1412051	PF14_0330		+
chrPF3D7_14_V3	1412977	1414270	PF14_0331		+
chrPF3D7_14_V3	1414895	1415975	PF14_0332		-
chrPF3D7_14_V3	1451558	1453073	PF14_0339		+
chrPF3D7_14_V3	1457085	1458825	PF14_0341		+
chrPF3D7_13_V3	90440	99186	MAL13P1.13		-
chrPF3D7_13_V3	119079	120252	MAL13P1.16		-
chrPF3D7_13_V3	123604	126673	PF13_0018		-
chrPF3D7_14_V3	1501602	1503439	PF14_0350		+
chrPF3D7_14_V3	1516024	1518325	PF14_0354		+
chrPF3D7_14_V3	1532283	1533902	PF14_0359		+
chrPF3D7_14_V3	1612807	1614142	PF14_0376		-
chrPF3D7_14_V3	1653001	1654663	PF14_0384		+
chrPF3D7_13_V3	276923	278327	MAL13P1.33		-
chrPF3D7_13_V3	292189	294082	PF13_0037		+
chrPF3D7_14_V3	1689947	1691468	PF14_0393		+
chrPF3D7_13_V3	367170	370692	PF13_0048		-
chrPF3D7_13_V3	405796	406474	MAL13P1.46		+
chrPF3D7_13_V3	437674	439162	PF13_0060		+
chrPF3D7_01_V3	197854	201468	MAL1P1.34b		+
chrPF3D7_13_V3	452775	454617	PF13_0064		+
chrPF3D7_14_V3	1884396	1885911	PF14_0436		+
chrPF3D7_01_V3	226918	227523	MAL1P1.44		-
chrPF3D7_13_V3	490591	492280	PF13_0071		-
chrPF3D7_13_V3	495023	502845	PF13_0072		-
chrPF3D7_01_V3	263578	264462	MAL1P1.53		-
chrPF3D7_14_V3	1928885	1930334	PF14_0448		+
chrPF3D7_01_V3	272692	273641	MAL1P1.55		+
chrPF3D7_14_V3	1932939	1934730	PF14_0450		+
chrPF3D7_01_V3	279329	280229	MAL1P1.57		+
chrPF3D7_01_V3	304090	304552	MAL1P2.02		+
chrPF3D7_01_V3	321322	322742	MAL1P2.05		+
chrPF3D7_01_V3	323525	327226	MAL1P2.06		+
chrPF3D7_14_V3	2015912	2018515	PF14_0469		+
chrPF3D7_14_V3	2042955	2043978	PF14_0475		-
chrPF3D7_13_V3	609214	610609	MAL13P1.74		-
chrPF3D7_14_V3	2077436	2079299	PF14_0482		+
chrPF3D7_13_V3	650102	651347	PF13_0088		-
chrPF3D7_13_V3	658445	660831	MAL13P1.84		-
chrPF3D7_01_V3	393757	394189	MAL1P2.29		+
chrPF3D7_14_V3	2147369	2150072	PF14_0499		+
chrPF3D7_13_V3	688302	690007	MAL13P1.87		-
chrPF3D7_01_V3	414913	416254	MAL1P2.33		-
chrPF3D7_14_V3	2218028	2219564	PF14_0513		+
chrPF3D7_14_V3	2233130	2235425	PF14_0517		+
chrPF3D7_13_V3	763318	765274	PF13_0102		-
chrPF3D7_13_V3	772638	775521	PF13_0104		+
chrPF3D7_14_V3	2240381	2241788	PF14_0520		+
chrPF3D7_13_V3	829726	831277	MAL13P1.110		-
chrPF3D7_13_V3	834049	837826	PF13_0116		+
chrPF3D7_14_V3	2342587	2343166	PF14_0545		-
chrPF3D7_14_V3	2362525	2364318	PF14_0549		+
chrPF3D7_14_V3	2371180	2372692	PF14_0551		-
chrPF3D7_14_V3	2386733	2388443	PF14_0553		+
chrPF3D7_14_V3	2409901	2410963	PF14_0560		-
chrPF3D7_13_V3	956283	957608	MAL13P1.125		+
chrPF3D7_13_V3	967146	968517	MAL13P1.129		+
chrPF3D7_13_V3	989723	993785	PF13_0135		-
chrPF3D7_14_V3	2484812	2487569	PF14_0583		+
chrPF3D7_13_V3	1033619	1038757	PF13_0139		+
chrPF3D7_13_V3	1070897	1071486	MAL13P1.139		+
chrPF3D7_14_V3	2571935	2573555	PF14_0602		+
chrPF3D7_14_V3	2576921	2578327	PF14_0604		+
chrPF3D7_06_V3	332338	334930	PFF0390w		+
chrPF3D7_14_V3	2645552	2645753	PF14_0621		-
chrPF3D7_06_V3	355224	356272	PFF0425w		+
chrPF3D7_13_V3	1286867	1291464	MAL13P1.166		-
chrPF3D7_06_V3	408036	411998	PFF0475w		+
chrPF3D7_06_V3	432935	434173	PFF0495w		+
chrPF3D7_06_V3	445755	446358	PFF0515c		-
chrPF3D7_14_V3	2749907	2751374	PF14_0641		+
chrPF3D7_14_V3	2754174	2755749	PF14_0643		+
chrPF3D7_06_V3	463755	464671	PFF0540c		-
chrPF3D7_13_V3	1334948	1335692	PF13_0178		+
chrPF3D7_13_V3	1336211	1340030	PF13_0179		-
chrPF3D7_06_V3	470043	471219	PFF0555w		+
chrPF3D7_06_V3	521222	521933	PFF0600w		+
chrPF3D7_13_V3	1378784	1381736	PF13_0189		-
chrPF3D7_14_V3	2844151	2845465	PF14_0662		+
chrPF3D7_06_V3	539298	539669	PFF0640w		+
chrPF3D7_06_V3	546958	547736	PFF0650w		+
chrPF3D7_14_V3	2889004	2890747	PF14_0674		+
chrPF3D7_13_V3	1455986	1456961	MAL13P1.181		+
chrPF3D7_14_V3	2901084	2902488	PF14_0677		+
chrPF3D7_06_V3	606136	607165	PFF0700c		-
chrPF3D7_06_V3	617756	621531	PFF0720w		+
chrPF3D7_13_V3	1488961	1498732	PF13_0210		-
chrPF3D7_13_V3	1506803	1508510	PF13_0211		-
chrPF3D7_14_V3	2941279	2942206	PF14_0689		-
chrPF3D7_13_V3	1515789	1518368	MAL13P1.189		+
chrPF3D7_06_V3	672114	672750	PFF0780w		+
chrPF3D7_13_V3	1529251	1531406	MAL13P1.191		-
chrPF3D7_14_V3	2968858	2970739	PF14_0696		-
chrPF3D7_06_V3	691765	693316	PFF0810c		-
chrPF3D7_14_V3	2980546	2981911	PF14_0700		+
chrPF3D7_14_V3	2983008	2984618	PF14_0701		+
chrPF3D7_13_V3	1589019	1590294	PF13_0220		-
chrPF3D7_14_V3	2997538	3001300	PF14_0706		-
chrPF3D7_13_V3	1605615	1607785	MAL13P1.206		+
chrPF3D7_14_V3	3039837	3042630	PF14_0711		+
chrPF3D7_14_V3	3059933	3061704	PF14_0714		+
chrPF3D7_06_V3	796699	798515	PFF0925w		+
chrPF3D7_14_V3	3116461	3118021	PF14_0725		+
chrPF3D7_13_V3	1698595	1699949	MAL13P1.217		+
chrPF3D7_06_V3	851374	852952	PFF0995c		-
chrPF3D7_14_V3	3133593	3134721	PF14_0731		+
chrPF3D7_13_V3	1721585	1726052	MAL13P1.222		+
chrPF3D7_14_V3	3141144	3142391	PF14_0733		+
chrPF3D7_06_V3	862878	865413	PFF1015w		+
chrPF3D7_06_V3	881960	882992	PFF1040w		+
chrPF3D7_14_V3	3187957	3189618	PF14_0746		+
chrPF3D7_13_V3	1810161	1811430	PF13_0252		-
chrPF3D7_13_V3	1816275	1816695	MAL13P1.236		+
chrPF3D7_06_V3	950223	951507	PFF1125c		-
chrPF3D7_13_V3	1871715	1874632	MAL13P1.245		-
chrPF3D7_13_V3	1882236	1882596	PF13_0256		-
chrPF3D7_13_V3	1893540	1898964	PF13_0258		+
chrPF3D7_13_V3	1918699	1919260	MAL13P1.251		-
chrPF3D7_06_V3	1025179	1026337	PFF1220w		+
chrPF3D7_06_V3	1082910	1084029	PFF1305w		+
chrPF3D7_03_V3	104640	106560	MAL3P8.18		-
chrPF3D7_03_V3	110749	114766	MAL3P1.1		+
chrPF3D7_06_V3	1101734	1102853	PFF1335c		-
chrPF3D7_03_V3	166193	170976	MAL3P1.12		+
chrPF3D7_03_V3	217996	219190	MAL3P2.11		-
chrPF3D7_03_V3	233007	244944	MAL3P2.15		-
chrPF3D7_03_V3	257006	257760	PFC0241w		+
chrPF3D7_03_V3	272538	274392	MAL3P2.19		-
chrPF3D7_09_V3	786145	788202	PFI0935w		+
chrPF3D7_09_V3	29796	31157	PFI0010c		-
chrPF3D7_03_V3	375804	379965	MAL3P3.10		-
chrPF3D7_09_V3	98400	100338	PFI0105c		-
chrPF3D7_09_V3	106654	108405	PFI0115c		-
chrPF3D7_03_V3	465962	466794	MAL3P4.21		+
chrPF3D7_03_V3	503329	505521	MAL3P4.13		+
chrPF3D7_09_V3	218672	219460	PFI0230c		-
chrPF3D7_03_V3	539917	540619	MAL3P4.4		-
chrPF3D7_03_V3	545394	548130	MAL3P4.2		+
chrPF3D7_09_V3	312470	314984	PFI0315c		-
chrPF3D7_09_V3	335067	336763	PFI0335w		+
chrPF3D7_03_V3	640859	641942	MAL3P5.23		+
chrPF3D7_09_V3	366917	367493	PFI0375w		+
chrPF3D7_09_V3	367857	368782	PFI0380c		-
chrPF3D7_03_V3	645308	646205	PFC0701w		+
chrPF3D7_03_V3	663679	665065	MAL3P6.5		+
chrPF3D7_03_V3	708924	710754	MAL3P6.12		-
chrPF3D7_09_V3	445778	446320	PFI0475w		+
chrPF3D7_03_V3	788510	790152	MAL3P6.26		-
chrPF3D7_03_V3	800262	802983	MAL3P6.29		-
chrPF3D7_09_V3	549075	550437	PFI0595c		-
chrPF3D7_03_V3	842382	843990	MAL3P7.9		+
chrPF3D7_09_V3	569114	570365	PFI0635c		-
chrPF3D7_09_V3	582330	583959	PFI0660c		-
chrPF3D7_03_V3	900432	906787	MAL3P7.21		-
chrPF3D7_09_V3	601066	604318	PFI0690c		-
chrPF3D7_09_V3	617953	619826	PFI0705w		+
chrPF3D7_09_V3	627744	628310	PFI0715w		+
chrPF3D7_03_V3	985300	987552	MAL3P7.42		+
chrPF3D7_09_V3	643222	644034	PFI0740c		-
chrPF3D7_05_V3	260960	262184	PFE0310c		-
chrPF3D7_05_V3	785661	786563	PFE0950c		-
chrPF3D7_09_V3	716314	717496	PFI0840w		+
chrPF3D7_09_V3	793206	794157	PFI0945w		+
chrPF3D7_09_V3	871815	873440	PFI1045w		+
chrPF3D7_05_V3	245932	246934	PFE0275w		+
chrPF3D7_05_V3	301929	304611	PFE0360c		-
chrPF3D7_09_V3	956594	957825	PFI1155w		+
chrPF3D7_09_V3	960170	961380	PFI1165c		-
chrPF3D7_05_V3	376854	378452	PFE0445c		-
chrPF3D7_09_V3	1019153	1020893	PFI1240c		-
chrPF3D7_09_V3	1025482	1026343	PFI1250w		+
chrPF3D7_09_V3	1027083	1027694	PFI1255w		+
chrPF3D7_09_V3	1064741	1067913	PFI1285w		+
chrPF3D7_09_V3	1100242	1100821	PFI1330c		-
chrPF3D7_05_V3	517256	517883	PFE0575c		-
chrPF3D7_05_V3	529931	531899	PFE0605c		-
chrPF3D7_05_V3	533553	534336	PFE0610c		-
chrPF3D7_05_V3	544537	545991	PFE0625w		+
chrPF3D7_05_V3	571055	572659	PFE0665c		-
chrPF3D7_05_V3	618626	619943	PFE0745w		+
chrPF3D7_05_V3	627295	627959	PFE0760w		+
chrPF3D7_05_V3	758082	758816	PFE0910w		+
chrPF3D7_05_V3	759828	760996	PFE0915c		-
chrPF3D7_05_V3	783652	784088	PFE0940c		-
chrPF3D7_05_V3	838424	839080	PFE1020w		+
chrPF3D7_05_V3	843582	844574	PFE1035c		-
chrPF3D7_05_V3	845839	848764	PFE1040c		-
chrPF3D7_05_V3	868909	869875	PFE1065w		+
chrPF3D7_05_V3	897459	899751	PFE1105c		-
chrPF3D7_05_V3	970260	970957	PFE1165c		-
chrPF3D7_05_V3	1016192	1016564	PFE1220w		+
chrPF3D7_05_V3	1017803	1018577	PFE1225w		+
chrPF3D7_05_V3	1088417	1089503	PFE1315w		+
chrPF3D7_05_V3	1129953	1130749	PFE1350c		-
chrPF3D7_05_V3	1174899	1176834	PFE1420w		+
chrPF3D7_11_V3	144043	148432	PF11_0044		+
chrPF3D7_11_V3	219434	219746	PF11_0061		-
chrPF3D7_11_V3	223681	224035	PF11_0062		+
chrPF3D7_11_V3	233213	234152	PF11_0065		-
chrPF3D7_11_V3	295438	296071	PF11_0084		+
chrPF3D7_11_V3	296840	298350	PF11_0085		+
chrPF3D7_11_V3	419671	423033	PF11_0112		+
chrPF3D7_11_V3	434785	435835	PF11_0117		-
chrPF3D7_11_V3	437312	439295	PF11_0118		-
chrPF3D7_11_V3	487448	487769	PF11_0136		-
chrPF3D7_11_V3	516802	517834	PF11_0141		+
chrPF3D7_11_V3	537516	537986	PF11_0149		+
chrPF3D7_11_V3	589743	591198	PF11_0165		-
chrPF3D7_11_V3	650192	651590	PF11_0177		+
chrPF3D7_11_V3	668324	669129	PF11_0183		-
chrPF3D7_11_V3	708423	710477	PF11_0194		-
chrPF3D7_11_V3	753805	757133	PF11_0207		+
chrPF3D7_11_V3	759308	760432	PF11_0208		+
chrPF3D7_11_V3	766865	768214	PF11_0211		-
chrPF3D7_11_V3	841288	841888	PF11_0230		-
chrPF3D7_11_V3	926267	930278	PF11_0246		-
chrPF3D7_11_V3	1015279	1019409	PF11_0271		-
chrPF3D7_11_V3	1037702	1038755	PF11_0277		-
chrPF3D7_11_V3	1252198	1257357	PF11_0333		-
chrPF3D7_11_V3	1268116	1268893	PF11_0338		+
chrPF3D7_11_V3	1295384	1297511	PF11_0346		-
chrPF3D7_11_V3	1299083	1302898	PF11_0347		+
chrPF3D7_11_V3	1369221	1370760	PF11_0361		+
chrPF3D7_11_V3	1381288	1382026	PF11_0364		-
chrPF3D7_11_V3	1384481	1385820	PF11_0365		-
chrPF3D7_11_V3	1386974	1387988	PF11_0366		+
chrPF3D7_11_V3	1582302	1588944	PF11_0408		-
chrPF3D7_11_V3	1613325	1618800	PF11_0417		-
chrPF3D7_11_V3	1689806	1690451	PF11_0434		-
chrPF3D7_11_V3	1752347	1752845	PF11_0454		+
chrPF3D7_11_V3	1780266	1783473	PF11_0463		-
chrPF3D7_11_V3	1807382	1808881	PF11_0467		-
chrPF3D7_11_V3	1810328	1811483	PF11_0468		+
chrPF3D7_11_V3	1816653	1817653	PF11_0470		+
chrPF3D7_11_V3	1826287	1826491	PF11_0475		+
chrPF3D7_11_V3	1903964	1904618	PF11_0487		-
chrPF3D7_02_V3	112546	113682	PFB0106c		-
chrPF3D7_02_V3	139954	141192	PFB0140w		+
chrPF3D7_02_V3	209582	210833	PFB0215c		-
chrPF3D7_02_V3	212981	214508	PFB0225c		-
chrPF3D7_02_V3	219689	222256	PFB0235w		+
chrPF3D7_02_V3	225561	226245	PFB0245c		-
chrPF3D7_02_V3	228024	229932	PFB0250w		+
chrPF3D7_02_V3	388711	392789	PFB0425c		-
chrPF3D7_02_V3	412274	412859	PFB0455w		+
chrPF3D7_02_V3	480186	481432	PFB0535w		+
chrPF3D7_02_V3	522930	523999	PFB0570w		+
chrPF3D7_02_V3	524699	526043	PFB0575c		-
chrPF3D7_02_V3	540408	540969	PFB0600c		-
chrPF3D7_02_V3	678485	683702	PFB0755w		+
chrPF3D7_02_V3	719985	720183	PFB0814c		-
chrPF3D7_02_V3	731118	732311	PFB0826c		-
chrPF3D7_02_V3	769759	771040	PFB0880w		+
chrPF3D7_02_V3	791461	792379	PFB0910w		+
chrPF3D7_02_V3	804517	807739	PFB0920w		+
chrPF3D7_02_V3	809508	810296	PFB0921c		-
chrPF3D7_02_V3	855042	855736	PFB0953w		+
chrPF3D7_04_V3	1047003	1049745	PFD1045w		+
chrPF3D7_04_V3	91843	93055	PFD0060w		+
chrPF3D7_04_V3	266918	269883	PFD0230c		-
chrPF3D7_04_V3	270769	272635	PFD0235c		-
chrPF3D7_04_V3	275424	277599	PFD0245c		-
chrPF3D7_04_V3	329738	331698	PFD0300c		-
chrPF3D7_04_V3	404253	407589	PFD0400w		+
chrPF3D7_04_V3	415575	417594	PFD0420c		-
chrPF3D7_04_V3	420299	423254	PFD0425w		+
chrPF3D7_04_V3	457296	457530	PFD0466c		-
chrPF3D7_04_V3	459030	462468	PFD0470c		-
chrPF3D7_04_V3	616137	617416	PFD0645w		+
chrPF3D7_04_V3	662007	664297	PFD0675c		-
chrPF3D7_04_V3	667606	669502	PFD0710w		+
chrPF3D7_04_V3	698113	699499	PFD0760c		-
chrPF3D7_04_V3	794223	796323	PFD0865c		-
chrPF3D7_04_V3	1033768	1042393	PFD1060w		+
chrPF3D7_04_V3	1049820	1051136	PFD1080w		+
chrPF3D7_04_V3	1054846	1055414	PFD1095w		+
chrPF3D7_04_V3	1104250	1111551	PFD1160w		+
chrPF3D7_04_V3	1127613	1128632	PFD1180w		+
chrPF3D7_07_V3	140788	150595	MAL7P1.16		-
chrPF3D7_07_V3	283333	284608	MAL7P1.26		+
chrPF3D7_07_V3	296804	297491	PF07_0032		-
chrPF3D7_07_V3	343859	351184	MAL7P1.29		-
chrPF3D7_07_V3	387995	389126	PF07_0045		-
chrPF3D7_07_V3	612541	615751	PF07_0067		-
chrPF3D7_07_V3	715925	724260	MAL7P1.92		-
chrPF3D7_07_V3	737254	738059	PF07_0076		-
chrPF3D7_07_V3	741759	742221	MAL7P1.98		+
chrPF3D7_07_V3	968875	973864	MAL7P1.138		+
chrPF3D7_07_V3	1002866	1005316	MAL7P1.144		+
chrPF3D7_07_V3	1042827	1045103	PF07_0108		+
chrPF3D7_07_V3	1062048	1064169	MAL7P1.151		-
chrPF3D7_07_V3	1065058	1066180	PF07_0112		+
chrPF3D7_07_V3	1069789	1072753	MAL7P1.152		+
chrPF3D7_07_V3	1073634	1076505	PF07_0114		-
chrPF3D7_07_V3	1234393	1240832	MAL7P1.171		+
chrPF3D7_12_V3	98977	100471	PFL0075w		+
chrPF3D7_12_V3	172932	173358	PFL0160w		+
chrPF3D7_12_V3	187142	188839	PFL0185c		-
chrPF3D7_12_V3	230535	231405	PFL0265w		+
chrPF3D7_12_V3	270296	271211	PFL0300c		-
chrPF3D7_12_V3	586801	587083	PFL0660w		+
chrPF3D7_12_V3	651390	651849	PFL0785c		-
chrPF3D7_12_V3	698763	699006	PFL0860c		-
chrPF3D7_12_V3	876906	878616	PFL1060c		-
chrPF3D7_13_V3	1981919	1982576	PF13_0270		+
chrPF3D7_12_V3	974362	975532	PFL1155w		+
chrPF3D7_12_V3	1010822	1011333	PFL1200c		-
chrPF3D7_12_V3	1140932	1141376	PFL1355w		+
chrPF3D7_12_V3	1256678	1258093	PFL1475w		+
chrPF3D7_12_V3	1359157	1359565	PFL1595w		+
chrPF3D7_12_V3	1685081	1685399	PFL1945c		-
chrPF3D7_12_V3	1803639	1804470	PFL2055w		+
chrPF3D7_09_V3	1436675	1437970	PFI1755c		-
chrPF3D7_09_V3	1440771	1441649	PFI1760w		+
chrPF3D7_14_V3	392970	393849	PF14_0098		-
chrPF3D7_13_V3	2675930	2676290	MAL13P1.353		+
chrPF3D7_12_V3	2001972	2002257	PFL2340w		+
chrPF3D7_12_V3	2064970	2066024	PFL2415w		+
chrPF3D7_14_V3	84734	85301	PF14_0024		+
chrPF3D7_10_V3	68689	68962	PF10_0015		-
chrPF3D7_14_V3	145133	145649	PF14_0038		-
chrPF3D7_10_V3	160315	160962	PF10_0038		-
chrPF3D7_10_V3	179343	180226	PF10_0043		-
chrPF3D7_10_V3	277619	279167	PF10_0068		+
chrPF3D7_14_V3	366482	367026	PF14_0092		-
chrPF3D7_14_V3	482435	483398	PF14_0119		+
chrPF3D7_14_V3	599760	600678	PF14_0146		-
chrPF3D7_10_V3	574127	575102	PF10_0141		+
chrPF3D7_10_V3	637136	639010	PF10_0155		+
chrPF3D7_10_V3	786501	787007	PF10_0187		+
chrPF3D7_08_V3	633477	634533	MAL8P1.86		+
chrPF3D7_08_V3	666613	667687	PF08_0077		-
chrPF3D7_14_V3	1016270	1016756	PF14_0240		-
chrPF3D7_14_V3	1018882	1019398	PF14_0241		-
chrPF3D7_14_V3	1371857	1373552	PF14_0324		+
chrPF3D7_13_V3	235730	236321	PF13_0029		+
chrPF3D7_01_V3	204859	205627	MAL1P1.36		-
chrPF3D7_14_V3	2089850	2092349	PF14_0486		+
chrPF3D7_14_V3	2238486	2239176	PF14_0519		-
chrPF3D7_13_V3	965294	965775	MAL13P1.128		+
chrPF3D7_06_V3	350214	350511	PFF0415c		-
chrPF3D7_14_V3	2824318	2825867	PF14_0655		+
chrPF3D7_06_V3	525981	527025	PFF0615c		-
chrPF3D7_14_V3	2879479	2879961	PF14_0671		-
chrPF3D7_06_V3	622266	622707	PFF0725w		+
chrPF3D7_06_V3	623017	624316	PFF0730c		-
chrPF3D7_06_V3	764663	765378	PFF0880c		-
chrPF3D7_13_V3	1652004	1654845	PF13_0233		+
chrPF3D7_06_V3	911500	911887	PFF1080w		+
chrPF3D7_06_V3	994284	994554	PFF1180w		+
chrPF3D7_06_V3	1100277	1100859	PFF1330c		-
chrPF3D7_03_V3	228466	228979	PFC0221c		-
chrPF3D7_03_V3	369306	370905	MAL3P3.8		+
chrPF3D7_09_V3	82001	82594	PFI0085c		-
chrPF3D7_09_V3	127414	127723	PFI0140w		+
chrPF3D7_09_V3	129222	129699	PFI0145w		+
chrPF3D7_09_V3	185818	186381	PFI0190w		+
chrPF3D7_09_V3	210074	210607	PFI0220w		+
chrPF3D7_09_V3	350178	350955	PFI0350c		-
chrPF3D7_09_V3	562667	562925	PFI0620w		+
chrPF3D7_03_V3	874404	876181	MAL3P7.14		+
chrPF3D7_09_V3	661471	662317	PFI0770c		-
chrPF3D7_09_V3	663908	664562	PFI0775w		+
chrPF3D7_05_V3	55840	56872	PFE0050w		+
chrPF3D7_05_V3	64064	65489	PFE0060w		+
chrPF3D7_05_V3	81133	82336	PFE0075c		-
chrPF3D7_09_V3	781357	782665	PFI0930c		-
chrPF3D7_05_V3	388695	389191	PFE0460c		-
chrPF3D7_09_V3	1040702	1041506	PFI1270w		+
chrPF3D7_09_V3	1099064	1099740	PFI1325w		+
chrPF3D7_05_V3	546731	547577	PFE0630c		-
chrPF3D7_05_V3	658420	658675	PFE0790c		-
chrPF3D7_05_V3	715762	716492	PFE0850c		-
chrPF3D7_05_V3	828949	829880	PFE1005w		+
chrPF3D7_05_V3	993427	993865	PFE1190c		-
chrPF3D7_05_V3	1019579	1019897	PFE1230c		-
chrPF3D7_05_V3	1135970	1136858	PFE1360c		-
chrPF3D7_05_V3	1156198	1156573	PFE1395c		-
chrPF3D7_05_V3	1178268	1178883	PFE1430ca		-
chrPF3D7_05_V3	1220769	1221985	PFE1490c		-
chrPF3D7_05_V3	1303656	1304521	PFE1595c		-
chrPF3D7_05_V3	1316336	1316841	PFE1610w		+
chrPF3D7_11_V3	527106	528177	PF11_0145		+
chrPF3D7_11_V3	706788	708303	PF11_0193		-
chrPF3D7_11_V3	1470414	1471026	PF11_0386		-
chrPF3D7_02_V3	73440	74396	PFB0075c		-
chrPF3D7_02_V3	77250	78808	PFB0080c		-
chrPF3D7_02_V3	492615	494306	PFB0550w		+
chrPF3D7_02_V3	575154	576054	PFB0645c		-
chrPF3D7_02_V3	717747	718280	PFB0810w		+
chrPF3D7_02_V3	772313	772688	PFB0885w		+
chrPF3D7_02_V3	773332	773752	PFB0886c		-
chrPF3D7_02_V3	831186	832003	PFB0930w		+
chrPF3D7_02_V3	833802	834686	PFB0932w		+
chrPF3D7_07_V3	381410	382847	MAL7P1.33		-
chrPF3D7_07_V3	767076	768438	PF07_0081		-
chrPF3D7_07_V3	1161133	1162077	MAL7P1.160		+

## Sheet: Cluster 3
Chr	Start	End	Gene		Strand
chrPF3D7_12_V3	73228	74522	PFL0045c		-
chrPF3D7_12_V3	89933	90749	PFL0060w		+
chrPF3D7_12_V3	107337	108202	PFL0095c		-
chrPF3D7_12_V3	184910	185765	PFL0180w		+
chrPF3D7_12_V3	194140	195459	PFL0190w		+
chrPF3D7_12_V3	348268	349095	PFL0375w		+
chrPF3D7_12_V3	349473	351279	PFL0380c		-
chrPF3D7_12_V3	351844	354001	PFL0385c		-
chrPF3D7_12_V3	388539	389142	PFL0415w		+
chrPF3D7_12_V3	403344	404809	PFL0435w		+
chrPF3D7_12_V3	505337	506656	PFL0565w		+
chrPF3D7_12_V3	549881	550904	PFL0615w		+
chrPF3D7_12_V3	615628	616093	PFL0710w		+
chrPF3D7_12_V3	646971	647853	PFL0775w		+
chrPF3D7_12_V3	693059	693704	PFL0845w		+
chrPF3D7_12_V3	700523	702204	PFL0865w		+
chrPF3D7_12_V3	732166	734952	PFL0900c		-
chrPF3D7_12_V3	818695	819652	PFL0985c		-
chrPF3D7_12_V3	847429	849176	PFL1015w		+
chrPF3D7_12_V3	849832	850645	PFL1020w		+
chrPF3D7_13_V3	1971382	1972888	PF13_0269		+
chrPF3D7_12_V3	927815	929982	PFL1110c		-
chrPF3D7_13_V3	1996930	1999319	MAL13P1.264		+
chrPF3D7_13_V3	1999855	2001697	MAL13P1.265		-
chrPF3D7_13_V3	2063543	2064050	PF13_0281		+
chrPF3D7_12_V3	1092149	1092974	PFL1305c		-
chrPF3D7_12_V3	1278448	1279600	PFL1505c		-
chrPF3D7_12_V3	1325739	1327329	PFL1540c		-
chrPF3D7_12_V3	1336260	1337202	PFL1555w		+
chrPF3D7_12_V3	1405168	1405955	PFL1630c		-
chrPF3D7_12_V3	1458219	1459169	PFL1685w		+
chrPF3D7_09_V3	1161069	1162529	PFI1425w		+
chrPF3D7_09_V3	1168499	1169567	PFI1435w		+
chrPF3D7_09_V3	1181207	1181986	PFI1450c		-
chrPF3D7_12_V3	1534506	1535867	PFL1785c		-
chrPF3D7_09_V3	1263336	1264561	PFI1525w		+
chrPF3D7_09_V3	1275257	1276285	PFI1550c		-
chrPF3D7_09_V3	1286997	1288362	PFI1565w		+
chrPF3D7_09_V3	1297274	1298124	PFI1585c		-
chrPF3D7_13_V3	2405117	2406184	MAL13P1.312		+
chrPF3D7_09_V3	1338163	1339284	PFI1640c		-
chrPF3D7_12_V3	1771982	1773245	PFL1995c		-
chrPF3D7_09_V3	1409187	1409997	PFI1725w		+
chrPF3D7_13_V3	2537126	2547646	MAL13P1.333		-
chrPF3D7_09_V3	1458379	1459850	PFI1780w		+
chrPF3D7_13_V3	2576589	2577600	MAL13P1.337		-
chrPF3D7_12_V3	1871906	1872799	PFL2145w		+
chrPF3D7_12_V3	1893056	1893891	PFL2175w		+
chrPF3D7_13_V3	2603673	2605618	MAL13P1.342		+
chrPF3D7_13_V3	2610638	2612612	MAL13P1.344		-
chrPF3D7_12_V3	1912355	1914581	PFL2205w		+
chrPF3D7_13_V3	2616639	2618570	PF13_0356		-
chrPF3D7_12_V3	1936507	1937680	PFL2235w		+
chrPF3D7_12_V3	1938628	1939951	PFL2240w		+
chrPF3D7_12_V3	1973527	1974232	PFL2300w		+
chrPF3D7_14_V3	41289	43151	PF14_0013		-
chrPF3D7_14_V3	46833	47745	PF14_0014		+
chrPF3D7_12_V3	2016310	2016742	PFL2370c		-
chrPF3D7_10_V3	1310114	1311167	PF10_0318		+
chrPF3D7_14_V3	66268	67081	PF14_0019		-
chrPF3D7_10_V3	63152	64033	PF10_0013		+
chrPF3D7_10_V3	72934	73918	PF10_0017		-
chrPF3D7_10_V3	92573	93527	PF10_0021		-
chrPF3D7_12_V3	2106328	2108278	PFL2485c		-
chrPF3D7_10_V3	99379	100362	PF10_0023		-
chrPF3D7_14_V3	172235	174910	PF14_0047		+
chrPF3D7_12_V3	2162690	2162918	PFL2545c		-
chrPF3D7_10_V3	149234	150039	PF10_0035		+
chrPF3D7_14_V3	210298	210959	PF14_0057		+
chrPF3D7_10_V3	244143	249939	PF10_0058		-
chrPF3D7_08_V3	1047346	1053340	PF08_0122		+
chrPF3D7_08_V3	25327	26736	MAL8P1.2		-
chrPF3D7_14_V3	271012	277114	PF14_0073		-
chrPF3D7_10_V3	262148	262996	PF10_0063		-
chrPF3D7_10_V3	273597	275425	PF10_0067		+
chrPF3D7_08_V3	164001	166503	PF08_0016		-
chrPF3D7_08_V3	171210	175404	PF08_0018		-
chrPF3D7_08_V3	239838	241752	PF08_0023		-
chrPF3D7_08_V3	268169	272000	PF08_0028		-
chrPF3D7_08_V3	278014	279237	MAL8P1.31		-
chrPF3D7_08_V3	280327	281646	PF08_0029		-
chrPF3D7_14_V3	487774	490379	PF14_0121		-
chrPF3D7_14_V3	491476	492220	PF14_0122		-
chrPF3D7_08_V3	311374	314238	MAL8P1.38		-
chrPF3D7_14_V3	530133	531738	PF14_0131		-
chrPF3D7_14_V3	541013	544198	PF14_0135		-
chrPF3D7_10_V3	540620	541693	PF10_0134		+
chrPF3D7_10_V3	542976	544555	PF10_0135		+
chrPF3D7_08_V3	345655	348130	PF08_0036		-
chrPF3D7_08_V3	370914	371596	PF08_0039		-
chrPF3D7_08_V3	376441	377281	PF08_0041		+
chrPF3D7_10_V3	611211	612198	PF10_0147		+
chrPF3D7_08_V3	388705	391575	PF08_0044		-
chrPF3D7_10_V3	618438	619992	PF10_0150		+
chrPF3D7_10_V3	675291	676416	PF10_0163		-
chrPF3D7_10_V3	692424	694101	PF10_0167		+
chrPF3D7_10_V3	701744	702421	PF10_0170		+
chrPF3D7_14_V3	782304	786019	PF14_0183		-
chrPF3D7_08_V3	530623	538291	MAL8P1.73		+
chrPF3D7_14_V3	813974	814610	PF14_0189		-
chrPF3D7_14_V3	825807	828310	PF14_0193		-
chrPF3D7_14_V3	829099	830969	PF14_0194		-
chrPF3D7_14_V3	843904	844813	PF14_0197		+
chrPF3D7_08_V3	585781	586856	MAL8P1.79		-
chrPF3D7_14_V3	854267	856108	PF14_0200		-
chrPF3D7_10_V3	811104	813483	PF10_0194		-
chrPF3D7_14_V3	888981	890097	PF14_0210		-
chrPF3D7_14_V3	891283	891766	PF14_0211		-
chrPF3D7_08_V3	635253	635850	PF08_0071		-
chrPF3D7_08_V3	646555	648863	MAL8P1.91		+
chrPF3D7_08_V3	694773	696762	PF08_0082		+
chrPF3D7_14_V3	973993	975684	PF14_0230		-
chrPF3D7_10_V3	983472	984444	PF10_0225		+
chrPF3D7_10_V3	1022533	1023016	PF10_0235		-
chrPF3D7_08_V3	889043	890160	PF08_0104		-
chrPF3D7_10_V3	1029392	1030609	PF10_0240		-
chrPF3D7_14_V3	1100911	1103341	PF14_0260		+
chrPF3D7_08_V3	955382	956528	MAL8P1.128		-
chrPF3D7_08_V3	967338	971304	PF08_0111		+
chrPF3D7_08_V3	978204	981366	PF08_0112b		+
chrPF3D7_08_V3	1002325	1008736	MAL8P1.134		+
chrPF3D7_08_V3	1016633	1020245	PF08_0117		+
chrPF3D7_14_V3	1166096	1166756	PF14_0275		+
chrPF3D7_10_V3	1124203	1125279	PF10_0264		+
chrPF3D7_08_V3	1102464	1106868	MAL8P1.144		-
chrPF3D7_14_V3	1206350	1208981	PF14_0285		+
chrPF3D7_14_V3	1229988	1232794	PF14_0292		+
chrPF3D7_10_V3	1225760	1230334	PF10_0294		-
chrPF3D7_10_V3	1249774	1250548	PF10_0300		+
chrPF3D7_10_V3	1254658	1255312	PF10_0303		-
chrPF3D7_08_V3	1215793	1217443	PF08_0135		+
chrPF3D7_10_V3	1271769	1275386	PF10_0309		+
chrPF3D7_08_V3	1252627	1258697	MAL8P1.162		+
chrPF3D7_10_V3	1345391	1348139	PF10_0327		-
chrPF3D7_14_V3	1478731	1481713	PF14_0344		+
chrPF3D7_10_V3	1477046	1479437	PF10_0365		+
chrPF3D7_10_V3	1490535	1492665	PF10_0368		+
chrPF3D7_13_V3	273633	275091	PF13_0034		-
chrPF3D7_14_V3	1707482	1710485	PF14_0400		-
chrPF3D7_13_V3	358193	359543	PF13_0046		-
chrPF3D7_01_V3	119274	121648	MAL1P1.17		-
chrPF3D7_14_V3	1796242	1799026	PF14_0417		+
chrPF3D7_13_V3	417332	420740	PF13_0056		+
chrPF3D7_01_V3	169313	171508	MAL1P1.24		-
chrPF3D7_01_V3	175843	176611	MAL1P1.30		+
chrPF3D7_01_V3	183056	184457	MAL1P1.33		-
chrPF3D7_14_V3	1855653	1858262	PF14_0429		+
chrPF3D7_01_V3	228723	229758	MAL1P1.45		-
chrPF3D7_13_V3	471390	475649	PF13_0067		-
chrPF3D7_01_V3	260896	262048	MAL1P1.52		-
chrPF3D7_14_V3	2000037	2001061	PF14_0466		-
chrPF3D7_01_V3	350322	350862	MAL1P2.13		+
chrPF3D7_13_V3	648679	649630	PF13_0087		+
chrPF3D7_01_V3	379026	379752	MAL1P2.23		-
chrPF3D7_14_V3	2122409	2125548	PF14_0493		+
chrPF3D7_01_V3	380233	380960	MAL1P2.24		-
chrPF3D7_13_V3	734337	734916	MAL13P1.94		-
chrPF3D7_13_V3	768462	770208	PF13_0103		+
chrPF3D7_14_V3	2320900	2321746	PF14_0539		-
chrPF3D7_14_V3	2335596	2338101	PF14_0543		-
chrPF3D7_06_V3	130325	132035	PFF0160c		-
chrPF3D7_13_V3	906900	909684	MAL13P1.120		+
chrPF3D7_14_V3	2419711	2421937	PF14_0563		+
chrPF3D7_14_V3	2440292	2442844	PF14_0569		+
chrPF3D7_13_V3	987738	988929	MAL13P1.130		+
chrPF3D7_13_V3	994595	995726	PF13_0136		+
chrPF3D7_13_V3	1041670	1043659	PF13_0140		-
chrPF3D7_06_V3	212411	213029	PFF0240c		-
chrPF3D7_06_V3	224609	225092	PFF0265c		-
chrPF3D7_06_V3	247636	249163	PFF0290w		+
chrPF3D7_13_V3	1160769	1161591	PF13_0152		-
chrPF3D7_14_V3	2582134	2582497	PF14_0606		-
chrPF3D7_06_V3	304633	306038	PFF0360w		+
chrPF3D7_14_V3	2641953	2645142	PF14_0620		+
chrPF3D7_13_V3	1274060	1275578	MAL13P1.164		-
chrPF3D7_14_V3	2713793	2716235	PF14_0633		-
chrPF3D7_14_V3	2730935	2733644	PF14_0636		+
chrPF3D7_13_V3	1300093	1301956	PF13_0169		+
chrPF3D7_06_V3	434801	436460	PFF0500c		-
chrPF3D7_06_V3	449285	451193	PFF0520w		+
chrPF3D7_13_V3	1323286	1325863	MAL13P1.170		-
chrPF3D7_06_V3	482819	483902	PFF0565c		-
chrPF3D7_14_V3	2826890	2829392	PF14_0656		-
chrPF3D7_13_V3	1389692	1390622	MAL13P1.173		-
chrPF3D7_13_V3	1399272	1400118	MAL13P1.174		-
chrPF3D7_13_V3	1415045	1418393	MAL13P1.176		-
chrPF3D7_13_V3	1460607	1461356	MAL13P1.183		+
chrPF3D7_13_V3	1462014	1462491	PF13_0203		-
chrPF3D7_13_V3	1486337	1488350	PF13_0209		+
chrPF3D7_14_V3	2930969	2931734	PF14_0685		+
chrPF3D7_06_V3	720531	721309	PFF0840w		+
chrPF3D7_14_V3	3006545	3009104	PF14_0707		+
chrPF3D7_13_V3	1620424	1622785	MAL13P1.210		+
chrPF3D7_13_V3	1635747	1638477	PF13_0229		+
chrPF3D7_06_V3	845656	846154	PFF0980w		+
chrPF3D7_13_V3	1755825	1757114	MAL13P1.229		-
chrPF3D7_13_V3	1763693	1765215	MAL13P1.231		+
chrPF3D7_13_V3	1794368	1795034	PF13_0246		-
chrPF3D7_13_V3	1796324	1797671	PF13_0247		-
chrPF3D7_06_V3	946129	947245	PFF1115w		+
chrPF3D7_06_V3	947596	948645	PFF1120c		-
chrPF3D7_14_V3	3253161	3255624	PF14_0761		+
chrPF3D7_06_V3	1046986	1048053	PFF1255w		+
chrPF3D7_03_V3	81846	82809	MAL3P8.12		-
chrPF3D7_03_V3	215790	216546	MAL3P2.10		-
chrPF3D7_06_V3	1218308	1219253	PFF1435w		+
chrPF3D7_03_V3	289617	291223	MAL3P2.23		+
chrPF3D7_03_V3	383893	385148	PFC0381c		-
chrPF3D7_03_V3	462760	465121	MAL3P4.22		+
chrPF3D7_09_V3	197864	198814	PFI0205w		+
chrPF3D7_03_V3	534297	535481	MAL3P4.29		-
chrPF3D7_03_V3	548677	551298	MAL3P4.1		-
chrPF3D7_03_V3	632259	634136	MAL3P5.20		+
chrPF3D7_09_V3	399193	400717	PFI0415c		-
chrPF3D7_09_V3	538211	539863	PFI0580c		-
chrPF3D7_03_V3	834170	835251	PFC0886w		+
chrPF3D7_09_V3	556080	557949	PFI0610w		+
chrPF3D7_03_V3	942208	943423	PFC1005c		-
chrPF3D7_09_V3	674490	675148	PFI0790w		+
chrPF3D7_09_V3	713205	715179	PFI0835c		-
chrPF3D7_05_V3	57953	59726	PFE0055c		-
chrPF3D7_09_V3	718510	719530	PFI0845w		+
chrPF3D7_09_V3	747162	748189	PFI0885w		+
chrPF3D7_09_V3	761305	762716	PFI0905w		+
chrPF3D7_05_V3	123331	123904	PFE0140c		-
chrPF3D7_09_V3	789503	790468	PFI0940c		-
chrPF3D7_05_V3	151421	152384	PFE0185c		-
chrPF3D7_05_V3	174988	176433	PFE0220w		+
chrPF3D7_05_V3	257747	258831	PFE0300c		-
chrPF3D7_05_V3	265594	268567	PFE0320w		+
chrPF3D7_09_V3	936857	938335	PFI1125c		-
chrPF3D7_09_V3	941819	942488	PFI1135c		-
chrPF3D7_05_V3	305415	306658	PFE0365c		-
chrPF3D7_05_V3	327655	328530	PFE0390w		+
chrPF3D7_05_V3	363587	364442	PFE0435c		-
chrPF3D7_09_V3	1017424	1018908	PFI1235w		+
chrPF3D7_05_V3	469273	469840	PFE0550w		+
chrPF3D7_05_V3	528843	529407	PFE0600c		-
chrPF3D7_09_V3	1146228	1147187	PFI1400c		-
chrPF3D7_05_V3	557036	558010	PFE0650c		-
chrPF3D7_05_V3	587749	588675	PFE0695w		+
chrPF3D7_05_V3	607102	608449	PFE0730c		-
chrPF3D7_05_V3	637425	640379	PFE0770w		+
chrPF3D7_05_V3	646656	652104	PFE0780w		+
chrPF3D7_05_V3	745795	746632	PFE0890c		-
chrPF3D7_05_V3	750658	752433	PFE0900w		+
chrPF3D7_05_V3	791716	792934	PFE0965c		-
chrPF3D7_05_V3	859369	861060	PFE1055c		-
chrPF3D7_05_V3	901408	902168	PFE1110w		+
chrPF3D7_05_V3	973512	975659	PFE1170w		+
chrPF3D7_05_V3	1140620	1141148	PFE1365w		+
chrPF3D7_05_V3	1190992	1191675	PFE1450c		-
chrPF3D7_05_V3	1206465	1207672	PFE1470w		+
chrPF3D7_05_V3	1318525	1318984	PFE1615c		-
chrPF3D7_11_V3	157731	158469	PF11_0048		+
chrPF3D7_11_V3	176767	178529	PF11_0052		-
chrPF3D7_11_V3	252116	252677	PF11_0070		-
chrPF3D7_11_V3	256394	257597	PF11_0072		+
chrPF3D7_11_V3	277535	280610	PF11_0078		-
chrPF3D7_11_V3	319501	322939	PF11_0089		-
chrPF3D7_11_V3	432416	434156	PF11_0116		+
chrPF3D7_11_V3	442847	443414	PF11_0120		-
chrPF3D7_11_V3	476437	478561	PF11_0131		-
chrPF3D7_11_V3	518735	520438	PF11_0142		-
chrPF3D7_11_V3	528790	530899	PF11_0146		-
chrPF3D7_11_V3	539943	541598	PF11_0151		-
chrPF3D7_11_V3	549872	550880	PF11_0155		+
chrPF3D7_11_V3	578863	580312	PF11_0161		-
chrPF3D7_11_V3	659613	660000	PF11_0179		+
chrPF3D7_11_V3	692268	696735	PF11_0189		+
chrPF3D7_11_V3	716263	717379	PF11_0197		-
chrPF3D7_11_V3	742487	743546	PF11_0204		+
chrPF3D7_11_V3	764465	766074	PF11_0210		+
chrPF3D7_11_V3	843842	845222	PF11_0231		+
chrPF3D7_11_V3	859765	860873	PF11_0235		+
chrPF3D7_11_V3	935863	936526	PF11_0248		+
chrPF3D7_11_V3	937440	941247	PF11_0249		+
chrPF3D7_11_V3	1005322	1007767	PF11_0268		-
chrPF3D7_11_V3	1053110	1054967	PF11_0281		-
chrPF3D7_11_V3	1080233	1081975	PF11_0290		-
chrPF3D7_11_V3	1095079	1100468	PF11_0294		-
chrPF3D7_11_V3	1107348	1109028	PF11_0297		-
chrPF3D7_11_V3	1149291	1150140	PF11_0309		+
chrPF3D7_11_V3	1366529	1368578	PF11_0360		+
chrPF3D7_11_V3	1414376	1416981	PF11_0373		-
chrPF3D7_11_V3	1460720	1461968	PF11_0383		-
chrPF3D7_11_V3	1463106	1465176	PF11_0384		-
chrPF3D7_11_V3	1467509	1468787	PF11_0385		-
chrPF3D7_11_V3	1480284	1482270	PF11_0390		+
chrPF3D7_11_V3	1655979	1659269	PF11_0424		-
chrPF3D7_11_V3	1669428	1671467	PF11_0429		-
chrPF3D7_11_V3	1707234	1709082	PF11_0439		-
chrPF3D7_11_V3	1709990	1710884	PF11_0440		+
chrPF3D7_11_V3	1732035	1733526	PF11_0447		+
chrPF3D7_11_V3	1765237	1766254	PF11_0457		+
chrPF3D7_11_V3	1767858	1768812	PF11_0458		+
chrPF3D7_11_V3	1982779	1983346	PF11_0511		-
chrPF3D7_02_V3	109563	110580	PFB0105c		-
chrPF3D7_02_V3	117224	118235	PFB0110w		+
chrPF3D7_02_V3	160513	161242	PFB0160w		+
chrPF3D7_02_V3	174223	174900	PFB0177c		-
chrPF3D7_02_V3	223477	224851	PFB0240w		+
chrPF3D7_02_V3	275539	276494	PFB0305c		-
chrPF3D7_02_V3	288182	288665	PFB0320c		-
chrPF3D7_02_V3	387272	388151	PFB0420w		+
chrPF3D7_02_V3	400152	402005	PFB0440c		-
chrPF3D7_02_V3	455578	456286	PFB0500c		-
chrPF3D7_02_V3	489903	490818	PFB0545c		-
chrPF3D7_02_V3	783720	784826	PFB0900c		-
chrPF3D7_02_V3	813824	814652	PFB0923c		-
chrPF3D7_04_V3	240477	243386	PFD0207c		-
chrPF3D7_04_V3	338601	340333	PFD0311w		+
chrPF3D7_04_V3	360577	367091	PFD0335c		-
chrPF3D7_04_V3	434560	442264	PFD0445c		-
chrPF3D7_04_V3	443113	444878	PFD0450c		-
chrPF3D7_04_V3	708508	711145	PFD0775c		-
chrPF3D7_04_V3	787230	790227	PFD0855c		-
chrPF3D7_04_V3	1044909	1046082	PFD1070w		+
chrPF3D7_04_V3	1052135	1052918	PFD1085w		+
chrPF3D7_07_V3	308525	311620	MAL7P1.27		+
chrPF3D7_07_V3	328538	332537	PF07_0038		-
chrPF3D7_07_V3	377260	378836	MAL7P1.31		-
chrPF3D7_07_V3	397813	398527	MAL7P1.34		-
chrPF3D7_07_V3	608049	611427	PF07_0066		+
chrPF3D7_07_V3	663562	667720	MAL7P1.87		-
chrPF3D7_07_V3	730564	734930	MAL7P1.95		+
chrPF3D7_07_V3	748119	751218	PF07_0077		+
chrPF3D7_07_V3	762366	763117	PF07_0079		-
chrPF3D7_07_V3	821583	824442	MAL7P1.112		-
chrPF3D7_07_V3	858409	859969	MAL7P1.122		+
chrPF3D7_07_V3	876282	877897	MAL7P1.124		+
chrPF3D7_07_V3	956088	961782	PF07_0104		+
chrPF3D7_07_V3	982637	983678	MAL7P1.141		+
chrPF3D7_07_V3	984264	985966	MAL7P1.142		-
chrPF3D7_07_V3	1230324	1231386	MAL7P1.170		+

## Sheet: Cluster 4
Chr	Start	End	Gene		Strand
chrPF3D7_12_V3	521680	524464	PFL0580w		+
chrPF3D7_12_V3	32702	41940	PFL0020w		+
chrPF3D7_12_V3	46787	56805	PFL0030c		-
chrPF3D7_12_V3	61555	64336	PFL0035c		-
chrPF3D7_12_V3	68807	70867	PFL0040c		-
chrPF3D7_12_V3	76845	79067	PFL0050c		-
chrPF3D7_12_V3	93580	97146	PFL0070c		-
chrPF3D7_12_V3	116474	117449	PFL0110c		-
chrPF3D7_12_V3	148236	155476	PFL0130c		-
chrPF3D7_12_V3	264611	267860	PFL0295c		-
chrPF3D7_12_V3	275740	279333	PFL0310c		-
chrPF3D7_12_V3	294993	299346	PFL0330c		-
chrPF3D7_12_V3	301125	302823	PFL0335c		-
chrPF3D7_12_V3	324331	326854	PFL0355c		-
chrPF3D7_12_V3	354534	357441	PFL0390c		-
chrPF3D7_12_V3	415397	419726	PFL0445w		+
chrPF3D7_12_V3	436085	438464	PFL0470w		+
chrPF3D7_12_V3	484057	489895	PFL0545w		+
chrPF3D7_12_V3	490854	491550	PFL0550w		+
chrPF3D7_12_V3	528998	532792	PFL0590c		-
chrPF3D7_12_V3	552095	553847	PFL0620c		-
chrPF3D7_12_V3	565958	566924	PFL0630w		+
chrPF3D7_12_V3	579587	581318	PFL0650c		-
chrPF3D7_12_V3	590186	592427	PFL0670c		-
chrPF3D7_12_V3	595159	598637	PFL0675c		-
chrPF3D7_12_V3	639387	640488	PFL0760w		+
chrPF3D7_12_V3	657331	657997	PFL0795c		-
chrPF3D7_12_V3	659730	660279	PFL0800c		-
chrPF3D7_12_V3	663053	666275	PFL0805w		+
chrPF3D7_12_V3	670439	673259	PFL0815w		+
chrPF3D7_12_V3	739706	740248	PFL0915c		-
chrPF3D7_12_V3	802536	804393	PFL0970w		+
chrPF3D7_12_V3	831244	832045	PFL1005c		-
chrPF3D7_12_V3	857089	858664	PFL1030w		+
chrPF3D7_12_V3	883557	886023	PFL1070c		-
chrPF3D7_12_V3	972700	973384	PFL1150c		-
chrPF3D7_12_V3	988618	991246	PFL1170w		+
chrPF3D7_12_V3	1077857	1078766	PFL1285c		-
chrPF3D7_12_V3	1088525	1090013	PFL1300c		-
chrPF3D7_12_V3	1093532	1095761	PFL1310c		-
chrPF3D7_12_V3	1134359	1137638	PFL1345c		-
chrPF3D7_12_V3	1148100	1151451	PFL1370w		+
chrPF3D7_12_V3	1160718	1162950	PFL1385c		-
chrPF3D7_12_V3	1211776	1213552	PFL1425w		+
chrPF3D7_13_V3	2174385	2175942	MAL13P1.279		-
chrPF3D7_12_V3	1242013	1243588	PFL1450c		-
chrPF3D7_12_V3	1249756	1250646	PFL1460c		-
chrPF3D7_12_V3	1259608	1262077	PFL1480w		+
chrPF3D7_12_V3	1263649	1265582	PFL1485w		+
chrPF3D7_12_V3	1267356	1270155	PFL1490w		+
chrPF3D7_13_V3	2187707	2191247	PF13_0307		+
chrPF3D7_12_V3	1301087	1304594	PFL1525c		-
chrPF3D7_12_V3	1328300	1331361	PFL1545c		-
chrPF3D7_12_V3	1333389	1334886	PFL1550w		+
chrPF3D7_12_V3	1340168	1343302	PFL1565c		-
chrPF3D7_13_V3	2206823	2208343	MAL13P1.284		+
chrPF3D7_12_V3	1446361	1450322	PFL1675c		-
chrPF3D7_12_V3	1452592	1457214	PFL1680w		+
chrPF3D7_13_V3	2237583	2238045	MAL13P1.288		-
chrPF3D7_12_V3	1459819	1461472	PFL1690w		+
chrPF3D7_12_V3	1464423	1467558	PFL1700c		-
chrPF3D7_12_V3	1484292	1485898	PFL1720w		+
chrPF3D7_12_V3	1487070	1488678	PFL1725w		+
chrPF3D7_12_V3	1506918	1508548	PFL1745c		-
chrPF3D7_12_V3	1512187	1516504	PFL1750c		-
chrPF3D7_09_V3	1182676	1183685	PFI1455c		-
chrPF3D7_13_V3	2305811	2307359	MAL13P1.299		-
chrPF3D7_09_V3	1189635	1191312	PFI1465w		+
chrPF3D7_09_V3	1201801	1206964	PFI1475w		+
chrPF3D7_09_V3	1261016	1261934	PFI1520w		+
chrPF3D7_09_V3	1289304	1291017	PFI1570c		-
chrPF3D7_12_V3	1589156	1592060	PFL1855w		+
chrPF3D7_12_V3	1601502	1602684	PFL1870c		-
chrPF3D7_12_V3	1615310	1616840	PFL1885c		-
chrPF3D7_12_V3	1648654	1651675	PFL1915w		+
chrPF3D7_12_V3	1652923	1653832	PFL1920c		-
chrPF3D7_12_V3	1655474	1658117	PFL1925w		+
chrPF3D7_13_V3	2451498	2453871	MAL13P1.319		+
chrPF3D7_12_V3	1678425	1681524	PFL1935c		-
chrPF3D7_09_V3	1350824	1351490	PFI1670c		-
chrPF3D7_12_V3	1746430	1747980	PFL1975c		-
chrPF3D7_13_V3	2477329	2480785	MAL13P1.322		-
chrPF3D7_12_V3	1757503	1759186	PFL1985c		-
chrPF3D7_12_V3	1778140	1779398	PFL2005w		+
chrPF3D7_13_V3	2499971	2501066	MAL13P1.325		+
chrPF3D7_09_V3	1377941	1379741	PFI1710w		+
chrPF3D7_09_V3	1400788	1401893	PFI1715w		+
chrPF3D7_09_V3	1405180	1407011	PFI1720w		+
chrPF3D7_12_V3	1791259	1793062	PFL2030w		+
chrPF3D7_13_V3	2510592	2512815	PF13_0343		-
chrPF3D7_12_V3	1805366	1807343	PFL2060c		-
chrPF3D7_09_V3	1433320	1434097	PFI1750c		-
chrPF3D7_13_V3	2522724	2524270	MAL13P1.329		-
chrPF3D7_12_V3	1811776	1812685	PFL2070w		+
chrPF3D7_12_V3	1829647	1831045	PFL2100w		+
chrPF3D7_09_V3	1471838	1472912	PFI1800w		+
chrPF3D7_14_V3	2093288	2098685	PF14_0487		-
chrPF3D7_12_V3	1908522	1909752	PFL2195w		+
chrPF3D7_12_V3	1933746	1935453	PFL2230c		-
chrPF3D7_12_V3	1959597	1962327	PFL2280w		+
chrPF3D7_14_V3	3010529	3016844	PF14_0708		-
chrPF3D7_12_V3	1979771	1980185	PFL2315c		-
chrPF3D7_12_V3	1981891	1982749	PFL2320w		+
chrPF3D7_12_V3	1994760	2000730	PFL2335w		+
chrPF3D7_12_V3	2002708	2004016	PFL2345c		-
chrPF3D7_12_V3	2008179	2009694	PFL2355w		+
chrPF3D7_14_V3	48912	50416	PF14_0015		-
chrPF3D7_14_V3	71367	72690	PF14_0020		+
chrPF3D7_12_V3	2059091	2063211	PFL2410w		+
chrPF3D7_10_V3	54542	54770	PF10_0007		-
chrPF3D7_10_V3	60067	60777	PF10_0011		+
chrPF3D7_12_V3	2077701	2082871	PFL2440w		+
chrPF3D7_10_V3	67807	68389	PF10_0014		-
chrPF3D7_12_V3	2092071	2094216	PFL2460w		+
chrPF3D7_10_V3	74661	77573	PF10_0018		-
chrPF3D7_10_V3	86538	89010	PF10_0020		-
chrPF3D7_10_V3	106653	108663	PF10_0025		-
chrPF3D7_10_V3	112929	116016	PF10_0026		+
chrPF3D7_12_V3	2125419	2126556	PFL2510w		+
chrPF3D7_10_V3	117242	118654	PF10_0027		+
chrPF3D7_14_V3	149999	150608	PF14_0040		+
chrPF3D7_14_V3	161226	162099	PF14_0044		-
chrPF3D7_12_V3	2154601	2156108	PFL2535w		+
chrPF3D7_14_V3	193214	194264	PF14_0053		-
chrPF3D7_10_V3	166742	170669	PF10_0040		-
chrPF3D7_10_V3	199451	202844	PF10_0046		-
chrPF3D7_10_V3	206999	209642	PF10_0047		-
chrPF3D7_14_V3	246378	247720	PF14_0065		-
chrPF3D7_14_V3	253540	257359	PF14_0067		+
chrPF3D7_14_V3	258744	259987	PF14_0068		+
chrPF3D7_10_V3	237505	242244	PF10_0057		-
chrPF3D7_10_V3	253702	255610	PF10_0060		+
chrPF3D7_10_V3	256115	257698	PF10_0061		-
chrPF3D7_14_V3	279174	280672	PF14_0074		+
chrPF3D7_08_V3	31388	37707	PF08_0002		-
chrPF3D7_14_V3	288295	289654	PF14_0076		+
chrPF3D7_10_V3	272241	272823	PF10_0066		-
chrPF3D7_08_V3	94004	95451	MAL8P1.10		-
chrPF3D7_10_V3	301124	305918	PF10_0075		-
chrPF3D7_14_V3	356716	360187	PF14_0088		+
chrPF3D7_10_V3	347204	348572	PF10_0081		-
chrPF3D7_14_V3	363090	364239	PF14_0090		+
chrPF3D7_10_V3	360624	362480	PF10_0084		-
chrPF3D7_10_V3	369198	370225	PF10_0086		-
chrPF3D7_10_V3	374863	377611	PF10_0089		+
chrPF3D7_14_V3	383186	384731	PF14_0096		+
chrPF3D7_14_V3	389590	391594	PF14_0097		+
chrPF3D7_08_V3	167473	170488	PF08_0017		-
chrPF3D7_14_V3	400416	402993	PF14_0100		+
chrPF3D7_14_V3	420440	422789	PF14_0102		+
chrPF3D7_14_V3	427189	428587	PF14_0104		+
chrPF3D7_10_V3	405014	410535	PF10_0099		-
chrPF3D7_10_V3	449152	450322	PF10_0114		+
chrPF3D7_14_V3	507358	508867	PF14_0124		+
chrPF3D7_10_V3	478756	480538	PF10_0122		-
chrPF3D7_10_V3	482525	484193	PF10_0123		-
chrPF3D7_14_V3	534055	535726	PF14_0132		-
chrPF3D7_14_V3	536794	537838	PF14_0133		-
chrPF3D7_14_V3	547952	549416	PF14_0136		+
chrPF3D7_08_V3	338376	339680	MAL8P1.43		-
chrPF3D7_08_V3	340496	341162	MAL8P1.44		-
chrPF3D7_10_V3	560536	563352	PF10_0139		+
chrPF3D7_08_V3	363459	364164	PF08_0037		+
chrPF3D7_14_V3	615164	616178	PF14_0151		+
chrPF3D7_10_V3	595305	596220	PF10_0144		+
chrPF3D7_14_V3	634812	636531	PF14_0155		-
chrPF3D7_10_V3	614870	616795	PF10_0149		-
chrPF3D7_14_V3	659536	660901	PF14_0161		+
chrPF3D7_10_V3	627041	629038	PF10_0153		-
chrPF3D7_14_V3	682775	684800	PF14_0166		+
chrPF3D7_14_V3	688589	689738	PF14_0168		+
chrPF3D7_14_V3	690448	691270	PF14_0169		+
chrPF3D7_10_V3	656707	659026	PF10_0160		-
chrPF3D7_14_V3	726976	728377	PF14_0174		-
chrPF3D7_10_V3	685576	688861	PF10_0165		+
chrPF3D7_14_V3	753386	756438	PF14_0177		+
chrPF3D7_10_V3	705535	708451	PF10_0171		+
chrPF3D7_10_V3	715876	717436	PF10_0174		+
chrPF3D7_08_V3	567288	571512	MAL8P1.75		-
chrPF3D7_14_V3	822618	824398	PF14_0192		-
chrPF3D7_08_V3	576191	576970	MAL8P1.77		-
chrPF3D7_08_V3	583049	583943	MAL8P1.78		-
chrPF3D7_14_V3	860155	863225	PF14_0201		+
chrPF3D7_10_V3	819828	822138	PF10_0196		+
chrPF3D7_14_V3	893863	895006	PF14_0212		-
chrPF3D7_08_V3	660505	661973	MAL8P1.93		+
chrPF3D7_14_V3	925107	926571	PF14_0221		-
chrPF3D7_14_V3	929646	931425	PF14_0222		+
chrPF3D7_10_V3	871092	871884	PF10_0210		+
chrPF3D7_08_V3	691273	692661	MAL8P1.96		+
chrPF3D7_08_V3	762061	764800	PF08_0092		-
chrPF3D7_14_V3	1021789	1022995	PF14_0242		-
chrPF3D7_14_V3	1028103	1030086	PF14_0244		-
chrPF3D7_10_V3	1034921	1040321	PF10_0242		+
chrPF3D7_08_V3	998125	1000153	PF08_0115		+
chrPF3D7_14_V3	1143470	1147031	PF14_0271		-
chrPF3D7_10_V3	1224616	1225409	PF10_0293		+
chrPF3D7_10_V3	1251286	1251925	PF10_0301		+
chrPF3D7_10_V3	1282493	1283217	PF10_0311		+
chrPF3D7_14_V3	1420855	1430176	PF14_0334		-
chrPF3D7_13_V3	103765	108790	MAL13P1.14		+
chrPF3D7_13_V3	121508	122471	PF13_0017		+
chrPF3D7_13_V3	173882	174923	MAL13P1.20		+
chrPF3D7_10_V3	1569597	1570677	PF10_0379		+
chrPF3D7_13_V3	248155	249592	PF13_0032		-
chrPF3D7_10_V3	1619318	1620524	PF10_0397		+
chrPF3D7_10_V3	1622592	1623859	PF10_0398		+
chrPF3D7_01_V3	129193	131074	MAL1P1.20		-
chrPF3D7_14_V3	1729356	1739871	PF14_0404		+
chrPF3D7_01_V3	95256	96046	MAL1P1.11a		+
chrPF3D7_01_V3	99051	102515	MAL1P1.13		+
chrPF3D7_01_V3	110983	116033	MAL1P1.16		-
chrPF3D7_01_V3	202773	204381	MAL1P1.35		+
chrPF3D7_01_V3	211107	213243	MAL1P1.39		+
chrPF3D7_01_V3	216013	217747	MAL1P1.40		+
chrPF3D7_13_V3	476429	477690	MAL13P1.57		+
chrPF3D7_01_V3	265446	269412	MAL1P1.54		-
chrPF3D7_01_V3	281369	285674	PFAARP2		+
chrPF3D7_13_V3	537297	538321	PF13_0076		-
chrPF3D7_13_V3	619849	620528	PF13_0084		-
chrPF3D7_13_V3	626896	627697	MAL13P1.77		+
chrPF3D7_01_V3	366762	369948	MAL1P2.18		+
chrPF3D7_13_V3	685816	688070	PF13_0093		+
chrPF3D7_14_V3	2220299	2220833	PF14_0514		+
chrPF3D7_13_V3	902233	905562	MAL13P1.119		+
chrPF3D7_06_V3	92502	96665	PFF0100w		+
chrPF3D7_06_V3	101381	104558	PFF0115c		-
chrPF3D7_06_V3	105499	106639	PFF0120w		+
chrPF3D7_06_V3	128617	130033	PFF0155w		+
chrPF3D7_06_V3	139189	140515	PFF0170w		+
chrPF3D7_14_V3	2496994	2499332	PF14_0587		-
chrPF3D7_14_V3	2517339	2517705	PF14_0590		-
chrPF3D7_06_V3	217236	219504	PFF0250w		+
chrPF3D7_06_V3	236393	237248	PFF0280w		+
chrPF3D7_06_V3	288372	289272	PFF0335c		-
chrPF3D7_06_V3	293859	296793	PFF0345w		+
chrPF3D7_13_V3	1227561	1228320	MAL13P1.153		-
chrPF3D7_06_V3	362630	363875	PFF0435w		+
chrPF3D7_06_V3	399808	401620	PFF0465c		-
chrPF3D7_13_V3	1295346	1296176	MAL13P1.167		+
chrPF3D7_06_V3	413647	419776	PFF0480w		+
chrPF3D7_13_V3	1318468	1321762	PF13_0173		+
chrPF3D7_06_V3	453665	455684	PFF0530w		+
chrPF3D7_13_V3	1348263	1353780	PF13_0182		+
chrPF3D7_06_V3	559343	561455	PFF0665c		-
chrPF3D7_06_V3	597478	600512	PFF0690c		-
chrPF3D7_13_V3	1465828	1466989	PF13_0204		+
chrPF3D7_06_V3	615291	616548	PFF0715c		-
chrPF3D7_06_V3	644047	646165	PFF0750w		+
chrPF3D7_06_V3	695925	697491	PFF0815w		+
chrPF3D7_13_V3	1561530	1562358	PF13_0215		+
chrPF3D7_06_V3	704031	704709	PFF0825c		-
chrPF3D7_06_V3	717046	718914	PFF0835w		+
chrPF3D7_06_V3	723113	731487	PFF0845c		-
chrPF3D7_13_V3	1602358	1602795	PF13_0223		+
chrPF3D7_06_V3	774525	775467	PFF0895w		+
chrPF3D7_13_V3	1617921	1619448	PF13_0225		+
chrPF3D7_13_V3	1627418	1628955	PF13_0227		-
chrPF3D7_06_V3	815618	818244	PFF0940c		-
chrPF3D7_13_V3	1657998	1659750	PF13_0234		+
chrPF3D7_13_V3	1675170	1676390	MAL13P1.214		+
chrPF3D7_06_V3	841842	843360	PFF0975c		-
chrPF3D7_13_V3	1708121	1709171	MAL13P1.219		-
chrPF3D7_14_V3	3142559	3143411	PF14_0734		+
chrPF3D7_06_V3	865743	869906	PFF1020c		-
chrPF3D7_06_V3	878787	880782	PFF1035w		+
chrPF3D7_13_V3	1766195	1766702	MAL13P1.232		-
chrPF3D7_13_V3	1769836	1770826	MAL13P1.233		+
chrPF3D7_06_V3	903737	906320	PFF1070c		-
chrPF3D7_06_V3	912403	913708	PFF1085c		-
chrPF3D7_06_V3	919682	924026	PFF1095w		+
chrPF3D7_06_V3	937065	938649	PFF1105c		-
chrPF3D7_13_V3	1866673	1868121	MAL13P1.244		+
chrPF3D7_13_V3	1869577	1871126	PF13_0255		+
chrPF3D7_06_V3	956765	958757	PFF1135w		+
chrPF3D7_13_V3	1886042	1887026	MAL13P1.248		-
chrPF3D7_06_V3	983946	984714	PFF1160w		+
chrPF3D7_06_V3	999524	1007684	PFF1185w		+
chrPF3D7_06_V3	1039655	1041551	PFF1240w		+
chrPF3D7_03_V3	78688	80193	PFC0065c		-
chrPF3D7_06_V3	1061115	1062755	PFF1275c		-
chrPF3D7_06_V3	1078995	1081321	PFF1300w		+
chrPF3D7_06_V3	1097300	1098650	PFF1325c		-
chrPF3D7_06_V3	1108197	1111641	PFF1345w		+
chrPF3D7_03_V3	171697	172333	MAL3P1.13		-
chrPF3D7_06_V3	1121690	1122212	PFF1360w		+
chrPF3D7_06_V3	1122801	1153665	PFF1365c		-
chrPF3D7_03_V3	186855	187395	PFC0166w		+
chrPF3D7_03_V3	191105	192887	MAL3P2.4		+
chrPF3D7_06_V3	1196041	1198039	PFF1410c		-
chrPF3D7_03_V3	207807	208477	PFC0191c		-
chrPF3D7_06_V3	1199853	1200996	PFF1415c		-
chrPF3D7_06_V3	1210421	1212764	PFF1425w		+
chrPF3D7_06_V3	1291037	1292975	PFF1500c		-
chrPF3D7_03_V3	275630	276503	MAL3P2.20		-
chrPF3D7_03_V3	283580	283994	MAL3P2.21c		-
chrPF3D7_03_V3	299499	299757	PFC0281w		+
chrPF3D7_03_V3	300990	301673	PFC0282w		+
chrPF3D7_09_V3	917188	918475	PFI1110w		+
chrPF3D7_03_V3	362333	363347	MAL3P3.7		-
chrPF3D7_03_V3	372480	374112	MAL3P3.9		+
chrPF3D7_03_V3	381049	383554	MAL3P3.11		+
chrPF3D7_03_V3	404653	404992	MAL3P3.19		+
chrPF3D7_09_V3	89359	91294	PFI0095c		-
chrPF3D7_09_V3	102490	104592	PFI0110c		-
chrPF3D7_09_V3	109332	111328	PFI0120c		-
chrPF3D7_09_V3	113407	115548	PFI0125c		-
chrPF3D7_09_V3	119259	120748	PFI0130c		-
chrPF3D7_09_V3	121619	125005	PFI0135c		-
chrPF3D7_09_V3	162767	166922	PFI0170w		+
chrPF3D7_09_V3	175539	177440	PFI0180w		+
chrPF3D7_09_V3	187339	188620	PFI0195c		-
chrPF3D7_09_V3	222268	224154	PFI0235w		+
chrPF3D7_03_V3	540731	541171	MAL3P4.4a		-
chrPF3D7_09_V3	293581	296614	PFI0290c		-
chrPF3D7_09_V3	320807	323339	PFI0325c		-
chrPF3D7_03_V3	620119	621948	MAL3P5.15		+
chrPF3D7_09_V3	351947	354716	PFI0355c		-
chrPF3D7_09_V3	370443	371547	PFI0385c		-
chrPF3D7_09_V3	424162	428098	PFI0455w		+
chrPF3D7_09_V3	494153	495497	PFI0525w		+
chrPF3D7_03_V3	785123	785483	PFC0830w		+
chrPF3D7_09_V3	496140	497718	PFI0530c		-
chrPF3D7_03_V3	798930	799254	MAL3P6.28		-
chrPF3D7_03_V3	812238	813525	MAL3P7.2		+
chrPF3D7_03_V3	844916	854174	MAL3P7.10		-
chrPF3D7_09_V3	580750	581459	PFI0655c		-
chrPF3D7_09_V3	608351	610066	PFI0695c		-
chrPF3D7_09_V3	613194	615483	PFI0700c		-
chrPF3D7_09_V3	639648	641250	PFI0735c		-
chrPF3D7_09_V3	650575	654832	PFI0755c		-
chrPF3D7_09_V3	729663	732126	PFI0860c		-
chrPF3D7_05_V3	84040	85237	PFE0080c		-
chrPF3D7_09_V3	737974	740266	PFI0875w		+
chrPF3D7_05_V3	91360	94591	PFE0090w		+
chrPF3D7_09_V3	742483	743674	PFI0880c		-
chrPF3D7_09_V3	748667	749876	PFI0890c		-
chrPF3D7_09_V3	764837	767024	PFI0910w		+
chrPF3D7_09_V3	777547	780739	PFI0925w		+
chrPF3D7_09_V3	827719	830671	PFI0990c		-
chrPF3D7_05_V3	172149	174417	PFE0215w		+
chrPF3D7_05_V3	177409	178555	PFE0225w		+
chrPF3D7_09_V3	852514	854047	PFI1020c		-
chrPF3D7_05_V3	239455	243880	PFE0270c		-
chrPF3D7_05_V3	280885	283345	PFE0330w		+
chrPF3D7_05_V3	288775	291055	PFE0340c		-
chrPF3D7_09_V3	947022	949488	PFI1145w		+
chrPF3D7_05_V3	307489	309556	PFE0370c		-
chrPF3D7_05_V3	316765	318361	PFE0380c		-
chrPF3D7_09_V3	961922	963548	PFI1170c		-
chrPF3D7_05_V3	322238	326822	PFE0385w		+
chrPF3D7_05_V3	328665	329715	PFE0395c		-
chrPF3D7_05_V3	331679	336704	PFE0400w		+
chrPF3D7_09_V3	984804	985977	PFI1195c		-
chrPF3D7_05_V3	342204	343233	PFE0410w		+
chrPF3D7_09_V3	988966	992905	PFI1200w		+
chrPF3D7_09_V3	1021847	1023610	PFI1245c		-
chrPF3D7_09_V3	1028650	1030000	PFI1260c		-
chrPF3D7_05_V3	410267	415308	PFE0485w		+
chrPF3D7_09_V3	1126979	1127918	PFI1360c		-
chrPF3D7_09_V3	1128860	1129930	PFI1365w		+
chrPF3D7_09_V3	1131063	1132125	PFI1370c		-
chrPF3D7_09_V3	1145353	1146028	PFI1395w		+
chrPF3D7_05_V3	555261	556071	PFE0645w		+
chrPF3D7_05_V3	585354	585978	PFE0690c		-
chrPF3D7_05_V3	653963	655334	PFE0785c		-
chrPF3D7_05_V3	678907	680953	PFE0815w		+
chrPF3D7_05_V3	720740	722639	PFE0860c		-
chrPF3D7_05_V3	731404	735160	PFE0870w		+
chrPF3D7_05_V3	747792	749675	PFE0895c		-
chrPF3D7_05_V3	763529	766901	PFE0925c		-
chrPF3D7_05_V3	795524	797471	PFE0970w		+
chrPF3D7_05_V3	835310	837404	PFE1015c		-
chrPF3D7_05_V3	940243	941695	PFE1130w		+
chrPF3D7_05_V3	948945	953604	PFE1145w		+
chrPF3D7_05_V3	957884	962144	PFMDR1		+
chrPF3D7_05_V3	963221	965039	PFE1155c		-
chrPF3D7_05_V3	989999	992054	PFE1185w		+
chrPF3D7_05_V3	998747	1002119	PFE1195w		+
chrPF3D7_05_V3	1036223	1038338	PFE1245w		+
chrPF3D7_05_V3	1071242	1072145	PFE1285w		+
chrPF3D7_05_V3	1101197	1114772	PFE1325w		+
chrPF3D7_05_V3	1125093	1128141	PFE1345c		-
chrPF3D7_05_V3	1143611	1145353	PFE1370w		+
chrPF3D7_05_V3	1153669	1155667	PFE1390w		+
chrPF3D7_05_V3	1186779	1188939	PFE1445c		-
chrPF3D7_05_V3	1229069	1230644	PFE1510c		-
chrPF3D7_05_V3	1257715	1265743	PFE1545c		-
chrPF3D7_05_V3	1308272	1309935	PFE1600w		+
chrPF3D7_05_V3	1312465	1314149	PFE1605w		+
chrPF3D7_05_V3	1333464	1342959	PFE1640w		+
chrPF3D7_11_V3	172864	173050	PF11_0050		+
chrPF3D7_11_V3	196719	198654	PF11_0056		-
chrPF3D7_11_V3	318358	318821	PF11_0088		-
chrPF3D7_11_V3	364930	366438	PF11_0097		+
chrPF3D7_11_V3	525185	526316	PF11_0144		+
chrPF3D7_11_V3	535260	535911	PF11_0148		+
chrPF3D7_11_V3	697482	698403	PF11_0190		-
chrPF3D7_11_V3	703169	704996	PF11_0192		-
chrPF3D7_11_V3	762646	762832	PF11_0209		+
chrPF3D7_11_V3	967018	968290	PF11_0257		-
chrPF3D7_11_V3	994836	996018	PF11_0265		-
chrPF3D7_11_V3	998095	998476	PF11_0266		-
chrPF3D7_11_V3	1156278	1159101	PF11_0311		-
chrPF3D7_11_V3	1184516	1185905	PF11_0318		+
chrPF3D7_11_V3	1293711	1295110	PF11_0345		+
chrPF3D7_11_V3	1319953	1321225	PF11_0352		-
chrPF3D7_11_V3	1459077	1459980	PF11_0382		+
chrPF3D7_11_V3	1519508	1521256	PF11_0397		-
chrPF3D7_11_V3	1551063	1552415	PF11_0403		-
chrPF3D7_11_V3	1675987	1678066	PF11_0432		+
chrPF3D7_11_V3	1748486	1750179	PF11_0453		-
chrPF3D7_11_V3	1821758	1821971	PF11_0472		-
chrPF3D7_11_V3	1949112	1965636	PF11_0507		+
chrPF3D7_11_V3	2001663	2001921	PF11_0514		+
chrPF3D7_02_V3	81290	84165	PFB0085c		-
chrPF3D7_02_V3	86831	88633	PFB0090c		-
chrPF3D7_02_V3	103384	105796	PFB0100c		-
chrPF3D7_02_V3	211347	212627	PFB0220w		+
chrPF3D7_02_V3	249029	250727	PFB0275w		+
chrPF3D7_02_V3	273688	274507	PFB0300c		-
chrPF3D7_02_V3	298896	301793	PFB0335c		-
chrPF3D7_02_V3	303592	307027	PFB0340c		-
chrPF3D7_02_V3	308846	312155	PFB0345c		-
chrPF3D7_02_V3	313448	316741	PFB0350c		-
chrPF3D7_02_V3	317595	321163	PFB0355c		-
chrPF3D7_02_V3	354620	356117	PFB0390w		+
chrPF3D7_02_V3	483435	488970	PFB0540w		+
chrPF3D7_02_V3	533252	534350	PFB0585w		+
chrPF3D7_02_V3	568694	573315	PFB0640c		-
chrPF3D7_02_V3	605044	609325	PFB0675w		+
chrPF3D7_02_V3	616771	619429	PFB0685c		-
chrPF3D7_02_V3	628641	631308	PFB0695c		-
chrPF3D7_02_V3	634588	637507	PFB0700c		-
chrPF3D7_02_V3	645928	650761	PFB0715w		+
chrPF3D7_02_V3	686483	688544	PFB0760w		+
chrPF3D7_02_V3	707736	709392	PFB0795w		+
chrPF3D7_02_V3	720435	722660	PFB0815w		+
chrPF3D7_02_V3	735436	736996	PFB0835c		-
chrPF3D7_02_V3	738858	739851	PFB0840w		+
chrPF3D7_02_V3	750047	751736	PFB0860c		-
chrPF3D7_02_V3	779415	782130	PFB0895c		-
chrPF3D7_02_V3	796749	801584	PFB0915w		+
chrPF3D7_04_V3	169473	170188	PFD0135c		-
chrPF3D7_04_V3	178963	179372	PFD0144c		-
chrPF3D7_04_V3	309798	311274	PFD0275w		+
chrPF3D7_04_V3	323011	325650	PFD0295c		-
chrPF3D7_04_V3	374768	375077	PFD0365c		-
chrPF3D7_04_V3	413131	414806	PFD0415c		-
chrPF3D7_04_V3	445783	447232	PFD0455w		+
chrPF3D7_04_V3	718074	722472	PFD0790c		-
chrPF3D7_04_V3	736943	738205	PFD0810w		+
chrPF3D7_04_V3	749129	750072	PFD0820w		+
chrPF3D7_04_V3	817975	821623	PFD0875c		-
chrPF3D7_04_V3	971525	972712	PFD1010w		+
chrPF3D7_04_V3	986507	987434	PFD1020c		-
chrPF3D7_04_V3	1060104	1060758	PFD1105w		+
chrPF3D7_07_V3	383762	384433	PF07_0043		-
chrPF3D7_07_V3	765207	766112	PF07_0080		+
chrPF3D7_07_V3	803375	804762	MAL7P1.110		+
chrPF3D7_07_V3	1132936	1134528	MAL7P1.157		+
chrPF3D7_07_V3	1277180	1279616	PF07_0129		+
chrPF3D7_07_V3	1299730	1301063	PF07_0132		+
chrPF3D7_12_V3	390926	395621	PFL0420w		+
chrPF3D7_12_V3	653662	656428	PFL0790w		+
chrPF3D7_12_V3	1441722	1445115	PFL1670c		-
chrPF3D7_12_V3	113786	115923	PFL0105w		+
chrPF3D7_12_V3	141641	143268	PFL0120c		-
chrPF3D7_12_V3	144045	147284	PFL0125c		-
chrPF3D7_12_V3	158229	160131	PFL0135w		+
chrPF3D7_12_V3	173871	176850	PFL0165c		-
chrPF3D7_12_V3	198966	202236	PFL0200c		-
chrPF3D7_12_V3	214831	215693	PFL0235w		+
chrPF3D7_12_V3	219577	222171	PFL0250w		+
chrPF3D7_12_V3	343745	344356	PFL0365c		-
chrPF3D7_12_V3	357909	359351	PFL0395c		-
chrPF3D7_12_V3	361894	375869	PFL0405w		+
chrPF3D7_12_V3	423455	426005	PFL0455c		-
chrPF3D7_12_V3	427265	427972	PFL0460w		+
chrPF3D7_12_V3	445618	447262	PFL0485w		+
chrPF3D7_12_V3	447374	447944	PFL0490c		-
chrPF3D7_12_V3	455297	456230	PFL0505c		-
chrPF3D7_12_V3	458669	461672	PFL0510c		-
chrPF3D7_12_V3	476569	478363	PFL0535c		-
chrPF3D7_12_V3	480585	482452	PFL0540w		+
chrPF3D7_12_V3	491885	497381	PFL0555c		-
chrPF3D7_12_V3	540718	542926	PFL0605c		-
chrPF3D7_12_V3	602420	606757	PFL0685w		+
chrPF3D7_12_V3	613553	614197	PFL0705c		-
chrPF3D7_12_V3	616774	617380	PFL0715w		+
chrPF3D7_12_V3	648881	650545	PFL0780w		+
chrPF3D7_12_V3	675448	677569	PFL0825c		-
chrPF3D7_12_V3	740986	743140	PFL0920c		-
chrPF3D7_12_V3	757641	763635	PFL0930w		+
chrPF3D7_12_V3	807552	816197	PFL0975w		+
chrPF3D7_12_V3	825689	827705	PFL1000c		-
chrPF3D7_12_V3	865718	868895	PFL1045w		+
chrPF3D7_12_V3	872351	874931	PFL1055c		-
chrPF3D7_12_V3	899188	901067	PFL1080c		-
chrPF3D7_12_V3	923517	925189	PFL1100w		+
chrPF3D7_12_V3	934961	938630	PFL1120c		-
chrPF3D7_12_V3	947037	960960	PFL1130c		-
chrPF3D7_13_V3	1992244	1995394	PF13_0271		-
chrPF3D7_12_V3	976810	977880	PFL1160c		-
chrPF3D7_13_V3	2014960	2022562	PF13_0273		+
chrPF3D7_12_V3	994245	996429	PFL1175w		+
chrPF3D7_13_V3	2023827	2026832	PF13_0274		+
chrPF3D7_12_V3	1000669	1001936	PFL1185c		-
chrPF3D7_13_V3	2031836	2034389	MAL13P1.269		-
chrPF3D7_12_V3	1003191	1007577	PFL1190c		-
chrPF3D7_12_V3	1012300	1017839	PFL1205c		-
chrPF3D7_12_V3	1029852	1031379	PFL1220w		+
chrPF3D7_13_V3	2059656	2060623	PFERD2		-
chrPF3D7_13_V3	2064877	2065849	PF13_0282		-
chrPF3D7_12_V3	1035251	1038145	PFL1235c		-
chrPF3D7_12_V3	1067835	1071299	PFL1275c		-
chrPF3D7_13_V3	2089784	2090749	MAL13P1.272		-
chrPF3D7_12_V3	1085376	1087254	PFL1295w		+
chrPF3D7_13_V3	2100911	2103701	PF13_0291		+
chrPF3D7_13_V3	2129929	2134126	PF13_0298		+
chrPF3D7_13_V3	2135332	2138227	PF13_0299		-
chrPF3D7_12_V3	1138597	1140292	PFL1350w		+
chrPF3D7_13_V3	2139706	2140478	PF13_0300		-
chrPF3D7_12_V3	1153341	1157547	PFL1375w		+
chrPF3D7_12_V3	1158543	1160052	PFL1380w		+
chrPF3D7_13_V3	2146275	2149296	PF13_0302		+
chrPF3D7_13_V3	2150447	2151191	MAL13P1.276		+
chrPF3D7_12_V3	1186403	1191908	PFL1405w		+
chrPF3D7_12_V3	1192876	1199203	PFL1410c		-
chrPF3D7_12_V3	1204979	1207952	PFL1415w		+
chrPF3D7_13_V3	2160773	2172908	MAL13P1.278		+
chrPF3D7_12_V3	1214305	1217704	PFL1430c		-
chrPF3D7_12_V3	1276245	1277723	PFL1500w		+
chrPF3D7_12_V3	1290673	1297058	PFL1515c		-
chrPF3D7_12_V3	1314685	1320160	PFL1530w		+
chrPF3D7_12_V3	1321969	1325230	PFL1535w		+
chrPF3D7_13_V3	2197406	2201397	PF13_0309		-
chrPF3D7_13_V3	2203360	2205321	MAL13P1.283		+
chrPF3D7_12_V3	1346039	1347127	PFL1575w		+
chrPF3D7_12_V3	1351777	1354093	PFL1585c		-
chrPF3D7_13_V3	2220221	2225315	MAL13P1.286		+
chrPF3D7_13_V3	2225646	2226669	PF13_0312		-
chrPF3D7_12_V3	1375333	1379575	PFL1605w		+
chrPF3D7_12_V3	1414400	1426091	PFL1645w		+
chrPF3D7_12_V3	1427384	1433587	PFL1650w		+
chrPF3D7_12_V3	1433806	1435982	PFL1655c		-
chrPF3D7_12_V3	1436967	1439336	PFL1660c		-
chrPF3D7_09_V3	1150637	1155143	PFI1410c		-
chrPF3D7_12_V3	1461852	1462588	PFL1695c		-
chrPF3D7_12_V3	1470698	1475687	PFL1705w		+
chrPF3D7_12_V3	1476514	1480000	PFL1710c		-
chrPF3D7_09_V3	1156236	1158699	PFI1415w		+
chrPF3D7_12_V3	1497673	1501398	PFL1735c		-
chrPF3D7_13_V3	2273022	2279172	MAL13P1.295		-
chrPF3D7_13_V3	2280505	2291230	MAL13P1.296		+
chrPF3D7_09_V3	1163559	1165465	PFI1430w		+
chrPF3D7_13_V3	2294947	2301328	MAL13P1.298		+
chrPF3D7_13_V3	2302484	2303018	PF13_0317		-
chrPF3D7_12_V3	1522508	1524620	PFL1760w		+
chrPF3D7_09_V3	1185096	1186149	PFI1460c		-
chrPF3D7_12_V3	1525394	1526204	PFL1765c		-
chrPF3D7_09_V3	1191776	1198452	PFI1470c		-
chrPF3D7_09_V3	1207963	1211693	PFI1480w		+
chrPF3D7_13_V3	2308321	2309440	MAL13P1.300		-
chrPF3D7_12_V3	1532235	1534139	PFL1780w		+
chrPF3D7_09_V3	1218382	1220990	PFI1490c		-
chrPF3D7_13_V3	2325106	2326750	PF13_0321		-
chrPF3D7_12_V3	1538125	1540396	PFL1790w		+
chrPF3D7_12_V3	1540753	1549132	PFL1795c		-
chrPF3D7_12_V3	1550311	1556059	PFL1800w		+
chrPF3D7_09_V3	1248855	1251591	PFI1505c		-
chrPF3D7_09_V3	1254804	1257282	PFI1510w		+
chrPF3D7_13_V3	2344061	2346236	PF13_0323		-
chrPF3D7_09_V3	1258538	1259557	PFI1515w		+
chrPF3D7_13_V3	2361040	2362633	MAL13P1.305		+
chrPF3D7_09_V3	1268266	1269405	PFI1535w		+
chrPF3D7_12_V3	1561521	1566567	PFL1815c		-
chrPF3D7_12_V3	1568593	1570557	PFL1820w		+
chrPF3D7_13_V3	2392114	2392684	PF13_0331		+
chrPF3D7_12_V3	1586248	1587454	PFL1850c		-
chrPF3D7_09_V3	1294258	1296634	PFI1580c		-
chrPF3D7_12_V3	1592405	1593620	PFL1860c		-
chrPF3D7_09_V3	1298854	1302565	PFI1615c		-
chrPF3D7_13_V3	2409326	2415716	MAL13P1.313		+
chrPF3D7_09_V3	1303379	1307779	PFI1590c		-
chrPF3D7_12_V3	1626760	1627916	PFL1895w		+
chrPF3D7_09_V3	1335728	1337936	PFI1635w		+
chrPF3D7_13_V3	2446708	2449422	PF13_0336		+
chrPF3D7_12_V3	1646599	1647139	PFL1910c		-
chrPF3D7_13_V3	2454969	2458492	MAL13P1.320		+
chrPF3D7_12_V3	1682822	1684448	PFL1940w		+
chrPF3D7_13_V3	2466726	2469117	PF13_0338		+
chrPF3D7_13_V3	2470015	2475457	PF13_0339		-
chrPF3D7_12_V3	1748859	1756224	PFL1980c		-
chrPF3D7_09_V3	1368582	1372026	PFI1700c		-
chrPF3D7_12_V3	1774887	1776569	PFL2000w		+
chrPF3D7_12_V3	1787222	1788818	PFL2020c		-
chrPF3D7_13_V3	2506868	2507915	PF13_0342		+
chrPF3D7_13_V3	2514319	2516074	PF13_0344		-
chrPF3D7_12_V3	1808864	1809609	PFL2065c		-
chrPF3D7_09_V3	1446916	1447935	PFI1770w		+
chrPF3D7_12_V3	1818724	1820056	PFL2085w		+
chrPF3D7_12_V3	1820867	1822582	PFL2090c		-
chrPF3D7_12_V3	1831471	1832937	PFL2105c		-
chrPF3D7_12_V3	1842386	1845639	PFL2115c		-
chrPF3D7_12_V3	1847664	1852144	PFL2120w		+
chrPF3D7_13_V3	2564838	2565954	PF13_0351		+
chrPF3D7_12_V3	1859643	1863834	PFL2130w		+
chrPF3D7_13_V3	2572764	2575141	MAL13P1.336		+
chrPF3D7_13_V3	2580755	2582142	MAL13P1.339		+
chrPF3D7_12_V3	1883456	1887669	PFL2165w		+
chrPF3D7_14_V3	1043051	1049728	PF14_0247		+
chrPF3D7_14_V3	523888	525304	PF14_0129		-
chrPF3D7_13_V3	2607581	2608894	MAL13P1.343		-
chrPF3D7_12_V3	1910950	1911886	PFL2200w		+
chrPF3D7_12_V3	1925627	1929424	PFL2220w		+
chrPF3D7_14_V3	1832736	1837553	PF14_0423		-
chrPF3D7_12_V3	1941350	1942477	PFL2245w		+
chrPF3D7_13_V3	2636523	2638172	MAL13P1.347		+
chrPF3D7_13_V3	2639758	2643036	MAL13P1.348		+
chrPF3D7_12_V3	1962759	1966011	PFL2285c		-
chrPF3D7_12_V3	1988222	1990731	PFL2330w		+
chrPF3D7_13_V3	2691413	2698968	MAL13P1.356		-
chrPF3D7_10_V3	129276	132111	PF10_0031		+
chrPF3D7_12_V3	2017349	2018455	PFL2375c		-
chrPF3D7_10_V3	1437556	1442381	PF10_0356		+
chrPF3D7_12_V3	2023440	2026166	PFL2385c		-
chrPF3D7_12_V3	2029988	2039837	PFL2390c		-
chrPF3D7_12_V3	2070077	2071057	PFL2425w		+
chrPF3D7_14_V3	100846	109234	PF14_0029		+
chrPF3D7_12_V3	2097420	2098830	PFL2470c		-
chrPF3D7_12_V3	2103101	2105240	PFL2480w		+
chrPF3D7_14_V3	134080	135073	PF14_0034		-
chrPF3D7_14_V3	147960	148415	PF14_0039		+
chrPF3D7_10_V3	125939	127601	PF10_0030		+
chrPF3D7_14_V3	154854	156918	PF14_0043		-
chrPF3D7_10_V3	138765	139668	PF10_0033		+
chrPF3D7_12_V3	2159556	2161599	PFL2540w		+
chrPF3D7_10_V3	142419	148240	PF10_0034		+
chrPF3D7_14_V3	176416	179704	PF14_0048		-
chrPF3D7_14_V3	180895	181648	PF14_0049		+
chrPF3D7_14_V3	181953	185031	PF14_0050		+
chrPF3D7_10_V3	152364	158517	PF10_0037		-
chrPF3D7_14_V3	190995	192723	PF14_0052		+
chrPF3D7_14_V3	196325	198485	PF14_0054		-
chrPF3D7_10_V3	177920	178870	PF10_0042		+
chrPF3D7_14_V3	205557	208875	PF14_0056		+
chrPF3D7_10_V3	187668	196954	PF10_0045		-
chrPF3D7_14_V3	217843	226306	PF14_0059		+
chrPF3D7_14_V3	232999	237743	PF14_0062		-
chrPF3D7_10_V3	228797	232193	PF10_0054		+
chrPF3D7_14_V3	251057	252825	PF14_0066		+
chrPF3D7_10_V3	233284	234473	PF10_0055		-
chrPF3D7_14_V3	261534	262098	PF14_0069		-
chrPF3D7_10_V3	251577	252489	PF10_0059		+
chrPF3D7_08_V3	127081	131527	PF08_0011		-
chrPF3D7_08_V3	18765	23009	MAL8P1.1		-
chrPF3D7_14_V3	269879	270926	PF14_0072		+
chrPF3D7_08_V3	40419	41291	MAL8P1.3		-
chrPF3D7_08_V3	92424	93243	PF08_0006		-
chrPF3D7_10_V3	310761	314515	PF10_0076		-
chrPF3D7_08_V3	111325	114427	MAL8P1.12		-
chrPF3D7_08_V3	115666	117899	MAL8P1.13		+
chrPF3D7_10_V3	343731	344898	PF10_0080		-
chrPF3D7_08_V3	136160	137106	MAL8P1.16		-
chrPF3D7_10_V3	357344	358463	PF10_0083		+
chrPF3D7_08_V3	141740	148940	PF08_0012		-
chrPF3D7_10_V3	372518	374072	PF10_0088		+
chrPF3D7_14_V3	377703	380181	PF14_0095		-
chrPF3D7_10_V3	377905	379708	PF10_0090		-
chrPF3D7_14_V3	396008	397966	PF14_0099		+
chrPF3D7_08_V3	176349	180219	MAL8P1.19		+
chrPF3D7_14_V3	403650	417061	PF14_0101		-
chrPF3D7_10_V3	399205	401777	PF10_0096		+
chrPF3D7_08_V3	189646	190477	MAL8P1.21		+
chrPF3D7_08_V3	197969	199790	MAL8P1.22		+
chrPF3D7_08_V3	200295	201633	PF08_0021		-
chrPF3D7_14_V3	429688	430860	PF14_0105		-
chrPF3D7_10_V3	416251	417470	PF10_0101		-
chrPF3D7_14_V3	433949	435317	PF14_0106		+
chrPF3D7_14_V3	437222	439465	PF14_0107		+
chrPF3D7_14_V3	440539	447009	PF14_0108		+
chrPF3D7_14_V3	447921	448559	PF14_0109		-
chrPF3D7_08_V3	242691	244317	MAL8P1.25		-
chrPF3D7_08_V3	246726	246984	PF08_0025		+
chrPF3D7_10_V3	445162	447124	PF10_0113		-
chrPF3D7_14_V3	468986	472015	PF14_0113		+
chrPF3D7_08_V3	264808	267745	PF08_0027		+
chrPF3D7_14_V3	477467	478619	PF14_0116		-
chrPF3D7_10_V3	460333	461992	PF10_0116		-
chrPF3D7_14_V3	484436	487307	PF14_0120		+
chrPF3D7_10_V3	470977	471932	PF10_0119		+
chrPF3D7_14_V3	493969	504344	PF14_0123		-
chrPF3D7_14_V3	512361	516021	PF14_0126		+
chrPF3D7_08_V3	306654	307896	MAL8P1.37		+
chrPF3D7_10_V3	487250	491827	PF10_0124		+
chrPF3D7_10_V3	492548	495143	PF10_0125		+
chrPF3D7_10_V3	502632	506391	PF10_0128		-
chrPF3D7_14_V3	551860	553234	PF14_0137		+
chrPF3D7_10_V3	518857	522251	PF10_0131		-
chrPF3D7_08_V3	327809	332259	MAL8P1.42		+
chrPF3D7_10_V3	533107	539824	PF10_0133		+
chrPF3D7_14_V3	564022	565246	PF14_0140		-
chrPF3D7_10_V3	551027	552570	PF10_0137		-
chrPF3D7_14_V3	592989	597144	PF14_0145		-
chrPF3D7_08_V3	352991	354632	MAL8P1.47		-
chrPF3D7_08_V3	358011	362612	MAL8P1.49		-
chrPF3D7_10_V3	576577	580477	PF10_0142		+
chrPF3D7_08_V3	368099	369108	MAL8P1.51		-
chrPF3D7_10_V3	596746	600031	PF10_0145		-
chrPF3D7_14_V3	628783	632893	PF14_0154		-
chrPF3D7_08_V3	386946	387522	PF08_0043		-
chrPF3D7_08_V3	400343	405406	MAL8P1.54		+
chrPF3D7_10_V3	641388	642750	PF10_0156		+
chrPF3D7_14_V3	669689	678770	PF14_0165		-
chrPF3D7_08_V3	445487	445986	PF08_0049		+
chrPF3D7_10_V3	646051	647734	PF10_0158		+
chrPF3D7_10_V3	650896	653566	PF10_0159		-
chrPF3D7_08_V3	464528	466493	PF08_0050		-
chrPF3D7_08_V3	476850	481483	MAL8P1.64		+
chrPF3D7_08_V3	482570	484604	PF08_0054		-
chrPF3D7_14_V3	750327	751682	PF14_0176		+
chrPF3D7_14_V3	759612	760788	PF14_0178		-
chrPF3D7_08_V3	509026	511067	MAL8P1.68		-
chrPF3D7_10_V3	709505	710825	PF10_0172		+
chrPF3D7_10_V3	711014	714657	PF10_0173		-
chrPF3D7_14_V3	793951	797077	PF14_0185		+
chrPF3D7_14_V3	797908	799666	PF14_0186		-
chrPF3D7_10_V3	720549	721398	PF10_0176		+
chrPF3D7_14_V3	804764	811569	PF14_0188		-
chrPF3D7_08_V3	554470	561178	PF08_0060		+
chrPF3D7_10_V3	747026	748886	PF10_0180		+
chrPF3D7_08_V3	572306	573134	PF08_0062		-
chrPF3D7_10_V3	766166	771953	PF10_0184		-
chrPF3D7_10_V3	773583	774489	PF10_0185		+
chrPF3D7_14_V3	839122	842860	PF14_0196		-
chrPF3D7_08_V3	594456	595427	MAL8P1.81		-
chrPF3D7_08_V3	596590	598066	PF08_0065		+
chrPF3D7_14_V3	863767	864965	PF14_0202		-
chrPF3D7_10_V3	800275	803500	PF10_0190		-
chrPF3D7_08_V3	614349	616416	MAL8P1.84		-
chrPF3D7_08_V3	617575	618297	MAL8P1.85		+
chrPF3D7_10_V3	804983	807581	PF10_0192		-
chrPF3D7_14_V3	882172	883744	PF14_0207		-
chrPF3D7_14_V3	884541	885218	PF14_0208		+
chrPF3D7_08_V3	629911	632839	PF08_0070		-
chrPF3D7_10_V3	814350	819220	PF10_0195		-
chrPF3D7_14_V3	896147	899188	PF14_0213		-
chrPF3D7_08_V3	636798	637014	MAL8P1.87		+
chrPF3D7_10_V3	835290	839699	PF10_0200		+
chrPF3D7_10_V3	848857	849521	PF10_0204		-
chrPF3D7_08_V3	668661	672921	PF08_0078		+
chrPF3D7_10_V3	863904	866740	PF10_0208		+
chrPF3D7_14_V3	933202	935265	PF14_0223		+
chrPF3D7_10_V3	867632	869675	PF10_0209		-
chrPF3D7_10_V3	887413	903605	PF10_0212		-
chrPF3D7_14_V3	956008	958210	PF14_0227		+
chrPF3D7_14_V3	959217	963894	PF14_0228		-
chrPF3D7_14_V3	967703	972221	PF14_0229		+
chrPF3D7_08_V3	702621	707452	MAL8P1.97		+
chrPF3D7_08_V3	709592	710300	PF08_0084		-
chrPF3D7_10_V3	932694	934078	PF10_0216		+
chrPF3D7_08_V3	731411	739367	PF08_0089		-
chrPF3D7_10_V3	949718	952394	PF10_0219		+
chrPF3D7_14_V3	1006783	1008210	PF14_0237		+
chrPF3D7_14_V3	1009150	1012051	PF14_0238		+
chrPF3D7_10_V3	957124	959599	PF10_0221		+
chrPF3D7_10_V3	962307	963549	PF10_0223		-
chrPF3D7_08_V3	750792	754461	PF08_0090		-
chrPF3D7_08_V3	771133	776458	MAL8P1.104		-
chrPF3D7_10_V3	992388	994662	PF10_0230		+
chrPF3D7_10_V3	995563	998030	PF10_0231		+
chrPF3D7_10_V3	1018442	1021757	PF10_0234		-
chrPF3D7_08_V3	816699	818905	MAL8P1.109		+
chrPF3D7_14_V3	1061942	1062582	PF14_0251		+
chrPF3D7_08_V3	819953	822776	PF08_0098		-
chrPF3D7_08_V3	842393	844500	PF08_0100		+
chrPF3D7_08_V3	865837	868390	PF08_0101		-
chrPF3D7_08_V3	872069	876020	PF08_0102		+
chrPF3D7_08_V3	892063	893348	PF08_0105		-
chrPF3D7_08_V3	895900	903555	PF08_0106		-
chrPF3D7_08_V3	921322	922470	MAL8P1.122		-
chrPF3D7_10_V3	1041530	1046246	PF10_0243		-
chrPF3D7_14_V3	1104153	1105468	PF14_0261		-
chrPF3D7_10_V3	1054085	1056575	PF10_0245		+
chrPF3D7_14_V3	1108098	1114424	PF14_0263		-
chrPF3D7_08_V3	939474	941021	MAL8P1.125		-
chrPF3D7_14_V3	1125995	1127985	PF14_0265		+
chrPF3D7_10_V3	1074782	1088234	PF10_0251		-
chrPF3D7_10_V3	1090172	1090736	PF10_0253		+
chrPF3D7_14_V3	1133807	1138144	PF14_0268		-
chrPF3D7_08_V3	992635	996135	MAL8P1.132		+
chrPF3D7_08_V3	1000758	1001292	MAL8P1.133		-
chrPF3D7_10_V3	1104705	1106472	PF10_0259		-
chrPF3D7_10_V3	1111035	1112847	PF10_0261		-
chrPF3D7_08_V3	1036135	1037797	MAL8P1.137		-
chrPF3D7_08_V3	1040233	1041700	MAL8P1.138		+
chrPF3D7_08_V3	1043573	1045049	PF08_0120		+
chrPF3D7_10_V3	1139243	1140806	PF10_0267		+
chrPF3D7_10_V3	1147064	1148037	PF10_0269		-
chrPF3D7_08_V3	1083707	1086903	PF08_0124		-
chrPF3D7_08_V3	1090329	1091289	MAL8P1.142		+
chrPF3D7_10_V3	1161596	1164663	PF10_0274		+
chrPF3D7_08_V3	1094546	1100994	MAL8P1.143		-
chrPF3D7_14_V3	1204040	1205369	PF14_0284		+
chrPF3D7_10_V3	1171181	1172633	PF10_0278		+
chrPF3D7_10_V3	1182246	1183743	PF10_0281		+
chrPF3D7_10_V3	1184979	1185237	PF10_0282		-
chrPF3D7_08_V3	1136643	1144260	MAL8P1.150		-
chrPF3D7_08_V3	1145923	1150183	MAL8P1.151		+
chrPF3D7_08_V3	1150444	1152965	MAL8P1.152		-
chrPF3D7_10_V3	1191667	1196258	PF10_0284		+
chrPF3D7_08_V3	1154395	1157761	PF08_0130		+
chrPF3D7_10_V3	1196918	1198586	PF10_0285		+
chrPF3D7_14_V3	1237803	1240548	PF14_0294		-
chrPF3D7_08_V3	1174546	1178740	PF08_0132		-
chrPF3D7_08_V3	1181989	1187596	PF08_0133		-
chrPF3D7_08_V3	1219144	1219508	PF08_0136		+
chrPF3D7_08_V3	1221206	1222076	PF08_0136b		+
chrPF3D7_10_V3	1256648	1256828	PF10_0305		-
chrPF3D7_10_V3	1261551	1264311	PF10_0307		+
chrPF3D7_10_V3	1277104	1279819	PF10_0310		+
chrPF3D7_10_V3	1283646	1285299	PF10_0312		-
chrPF3D7_10_V3	1294740	1298313	PF10_0314		+
chrPF3D7_10_V3	1301035	1303651	PF10_0315		+
chrPF3D7_10_V3	1314496	1322191	PF10_0320		-
chrPF3D7_08_V3	1285553	1294887	PF08_0141		+
chrPF3D7_14_V3	1291837	1294039	PF14_0310		-
chrPF3D7_13_V3	128465	134381	PF13_0019		-
chrPF3D7_13_V3	259579	272521	MAL13P1.32		+
chrPF3D7_13_V3	390264	394248	PF13_0050		+
chrPF3D7_13_V3	524053	525027	MAL13P1.61		+
chrPF3D7_14_V3	1302980	1306784	PF14_0313		-
chrPF3D7_10_V3	1349674	1351522	PF10_0328		+
chrPF3D7_14_V3	1331315	1336254	PF14_0316		-
chrPF3D7_13_V3	1703093	1705274	PF13_0238		-
chrPF3D7_10_V3	1360558	1363918	PF10_0331		-
chrPF3D7_14_V3	1365933	1367157	PF14_0322		+
chrPF3D7_13_V3	2354232	2360396	MAL13P1.304		+
chrPF3D7_10_V3	1371971	1377372	PF10_0335		+
chrPF3D7_14_V3	1374578	1376719	PF14_0325		-
chrPF3D7_10_V3	1379999	1380536	PF10_0337		+
chrPF3D7_14_V3	1377302	1401620	PF14_0326		-
chrPF3D7_13_V3	2619838	2622331	PF13_0357		+
chrPF3D7_10_V3	1384690	1387360	PF10_0340		+
chrPF3D7_10_V3	1392685	1394371	PF10_0342		+
chrPF3D7_14_V3	1418337	1419889	PF14_0333		+
chrPF3D7_10_V3	1400435	1404137	PF10_0344		+
chrPF3D7_10_V3	1414440	1416534	PF10_0348		+
chrPF3D7_10_V3	1425223	1426924	PF10_0351		+
chrPF3D7_14_V3	1460423	1466545	PF14_0342		+
chrPF3D7_14_V3	1466583	1473393	PF14_0343		-
chrPF3D7_10_V3	1433738	1436027	PF10_0355		+
chrPF3D7_10_V3	1444477	1446145	PF10_0357		+
chrPF3D7_14_V3	1497712	1498447	PF14_0348		-
chrPF3D7_10_V3	1451194	1454223	PF10_0360		-
chrPF3D7_10_V3	1476090	1476675	PF10_0364		+
chrPF3D7_14_V3	1506313	1509044	PF14_0352		-
chrPF3D7_13_V3	180407	183312	MAL13P1.22		-
chrPF3D7_14_V3	1524518	1527440	PF14_0357		-
chrPF3D7_14_V3	1535438	1537424	PF14_0360		-
chrPF3D7_13_V3	200249	201555	PF13_0022		+
chrPF3D7_14_V3	1556481	1559112	PF14_0364		-
chrPF3D7_10_V3	1558285	1559961	PF10_0376		-
chrPF3D7_13_V3	215022	218779	MAL13P1.26		-
chrPF3D7_13_V3	238581	240293	PF13_0031		-
chrPF3D7_14_V3	1632165	1635210	PF14_0380		-
chrPF3D7_14_V3	1659049	1661251	PF14_0386		-
chrPF3D7_13_V3	279406	280609	MAL13P1.34		-
chrPF3D7_13_V3	286485	289521	PF13_0035		+
chrPF3D7_01_V3	42589	46730	MAL1P4.03		-
chrPF3D7_14_V3	1692270	1693858	PF14_0394		-
chrPF3D7_13_V3	315301	317794	MAL13P1.38		+
chrPF3D7_13_V3	319758	327088	PF13_0044		-
chrPF3D7_13_V3	352449	353529	MAL13P1.40		-
chrPF3D7_14_V3	1711580	1713020	PF14_0401		-
chrPF3D7_01_V3	104935	105441	MAL1P1.14		+
chrPF3D7_13_V3	377199	378501	PF13_0049		+
chrPF3D7_14_V3	1763270	1767077	PF14_0408		-
chrPF3D7_14_V3	1768580	1770305	PF14_0409		-
chrPF3D7_01_V3	126552	128375	MAL1P1.19		-
chrPF3D7_14_V3	1774964	1775617	PF14_0411		+
chrPF3D7_14_V3	1775912	1778561	PF14_0412		-
chrPF3D7_14_V3	1779946	1782535	PF14_0413		-
chrPF3D7_14_V3	1783887	1789584	PF14_0414		-
chrPF3D7_14_V3	1793662	1794889	PF14_0416		-
chrPF3D7_14_V3	1799785	1800842	PF14_0418		+
chrPF3D7_01_V3	154409	160660	MAL1P1.21		+
chrPF3D7_14_V3	1800915	1824281	PF14_0419		-
chrPF3D7_13_V3	423462	424874	MAL13P1.51		-
chrPF3D7_01_V3	166747	168632	MAL1P1.23		+
chrPF3D7_13_V3	428916	433324	MAL13P1.52		-
chrPF3D7_14_V3	1842994	1844571	PF14_0425		-
chrPF3D7_14_V3	1848125	1849346	PF14_0427		-
chrPF3D7_14_V3	1850609	1854008	PF14_0428		-
chrPF3D7_13_V3	439821	441405	MAL13P1.54		-
chrPF3D7_13_V3	442527	443786	PF13_0061		+
chrPF3D7_13_V3	445833	447147	PF13_0062		+
chrPF3D7_01_V3	221439	221871	MAL1P1.41		+
chrPF3D7_01_V3	222491	224198	MAL1P1.42		-
chrPF3D7_14_V3	1874374	1875828	PF14_0434		-
chrPF3D7_13_V3	455856	456336	MAL13P1.55		-
chrPF3D7_13_V3	460112	463370	MAL13P1.56		+
chrPF3D7_14_V3	1888931	1891062	PF14_0438		-
chrPF3D7_14_V3	1892153	1893971	PF14_0439		-
chrPF3D7_01_V3	253398	255169	MAL1P1.49		+
chrPF3D7_13_V3	479372	482759	PF13_0069		+
chrPF3D7_13_V3	488297	489587	PF13_0070		+
chrPF3D7_13_V3	514169	515231	MAL13P1.59		-
chrPF3D7_13_V3	517926	521960	MAL13P1.60		-
chrPF3D7_14_V3	1946200	1952161	PF14_0454		+
chrPF3D7_14_V3	1953555	1956630	PF14_0455		-
chrPF3D7_14_V3	1958987	1962917	PF14_0456		-
chrPF3D7_01_V3	295517	297149	MAL1P1.63		-
chrPF3D7_14_V3	1971452	1976378	PF14_0461		-
chrPF3D7_14_V3	1979273	1982062	PF14_0462		-
chrPF3D7_14_V3	1983143	1994529	PF14_0463		-
chrPF3D7_13_V3	564085	569396	PF13_0078		-
chrPF3D7_13_V3	570442	576532	PF13_0079		-
chrPF3D7_13_V3	579716	590115	MAL13P1.70		-
chrPF3D7_01_V3	331890	333861	MAL1P2.09		+
chrPF3D7_14_V3	2050569	2052072	PF14_0477		-
chrPF3D7_13_V3	601415	608972	PF13_0080		+
chrPF3D7_14_V3	2066687	2072605	PF14_0480		-
chrPF3D7_14_V3	2074534	2076298	PF14_0481		-
chrPF3D7_13_V3	616564	618759	MAL13P1.75		-
chrPF3D7_13_V3	622419	624594	MAL13P1.76		+
chrPF3D7_14_V3	2084053	2086468	PF14_0485		-
chrPF3D7_01_V3	372967	374165	MAL1P2.20		-
chrPF3D7_01_V3	377446	378157	MAL1P2.22		-
chrPF3D7_14_V3	2114384	2117050	PF14_0491		-
chrPF3D7_14_V3	2127116	2130206	PF14_0494		-
chrPF3D7_01_V3	381850	383578	MAL1P2.25		+
chrPF3D7_13_V3	663802	668608	PF13_0089		+
chrPF3D7_01_V3	384395	389094	MAL1P2.26		+
chrPF3D7_01_V3	389525	390230	MAL1P2.27		+
chrPF3D7_01_V3	397744	404760	MAL1P2.31		+
chrPF3D7_01_V3	406892	413323	MAL1P2.32		+
chrPF3D7_14_V3	2154684	2165416	PF14_0501		+
chrPF3D7_13_V3	699819	702837	PF13_0095		-
chrPF3D7_01_V3	419074	420761	MAL1P2.34		+
chrPF3D7_14_V3	2170817	2175661	PF14_0504		-
chrPF3D7_13_V3	710351	718370	PF13_0097		+
chrPF3D7_14_V3	2175785	2177678	PF14_0505		-
chrPF3D7_01_V3	431304	432011	MAL1P2.37		-
chrPF3D7_14_V3	2193658	2197429	PF14_0508		-
chrPF3D7_13_V3	729094	729845	MAL13P1.92		+
chrPF3D7_14_V3	2208740	2211473	PF14_0511		-
chrPF3D7_13_V3	742300	747823	PF13_0101		+
chrPF3D7_13_V3	759174	761424	MAL13P1.102		-
chrPF3D7_14_V3	2246193	2247515	PF14_0523		-
chrPF3D7_01_V3	513234	516186	MAL1P3.12		+
chrPF3D7_13_V3	810606	815067	MAL13P1.107		-
chrPF3D7_14_V3	2277648	2281110	PF14_0531		-
chrPF3D7_14_V3	2308128	2311420	PF14_0537		-
chrPF3D7_14_V3	2313327	2320503	PF14_0538		+
chrPF3D7_14_V3	2322719	2324774	PF14_0540		-
chrPF3D7_14_V3	2328880	2331034	PF14_0541		-
chrPF3D7_14_V3	2345125	2347045	PF14_0546		-
chrPF3D7_14_V3	2359821	2361081	PF14_0548		-
chrPF3D7_14_V3	2390730	2395030	PF14_0556		-
chrPF3D7_06_V3	646632	655592	PFF0755c		-
chrPF3D7_13_V3	921485	923720	MAL13P1.121		+
chrPF3D7_13_V3	926097	934576	MAL13P1.122		+
chrPF3D7_06_V3	1179053	1180004	PFF1380c		-
chrPF3D7_13_V3	958282	960918	MAL13P1.126		+
chrPF3D7_13_V3	961085	962624	PF13_0127		-
chrPF3D7_13_V3	963174	964304	MAL13P1.127		-
chrPF3D7_13_V3	970614	971409	PF13_0129		-
chrPF3D7_06_V3	82605	86919	PFF0095c		-
chrPF3D7_13_V3	996026	1000406	PF13_0137		-
chrPF3D7_06_V3	107033	111661	PFF0125c		-
chrPF3D7_06_V3	113820	115221	PFF0130c		-
chrPF3D7_06_V3	116080	118021	PFF0135w		+
chrPF3D7_06_V3	118634	120200	PFF0140c		-
chrPF3D7_14_V3	2476776	2478684	PF14_0580		-
chrPF3D7_06_V3	125454	126813	PFF0150c		-
chrPF3D7_13_V3	1028387	1032871	MAL13P1.134		-
chrPF3D7_06_V3	161250	162378	PFF0190c		-
chrPF3D7_14_V3	2522866	2523088	PF14_0592		+
chrPF3D7_06_V3	184888	185840	PFF0215w		+
chrPF3D7_13_V3	1067744	1070212	MAL13P1.138		+
chrPF3D7_06_V3	204636	206204	PFF0230c		-
chrPF3D7_14_V3	2552661	2554052	PF14_0597		-
chrPF3D7_06_V3	220403	221810	PFF0255c		-
chrPF3D7_13_V3	1096193	1097987	PF13_0147		-
chrPF3D7_06_V3	225342	227443	PFF0270c		-
chrPF3D7_13_V3	1103288	1109636	MAL13P1.145		-
chrPF3D7_13_V3	1111674	1126340	PF13_0148		+
chrPF3D7_06_V3	237807	244518	PFF0285c		-
chrPF3D7_14_V3	2583747	2588730	PF14_0607		-
chrPF3D7_14_V3	2590949	2593067	PF14_0608		-
chrPF3D7_13_V3	1181296	1189879	PF13_0155		-
chrPF3D7_13_V3	1210199	1211015	PF13_0158		+
chrPF3D7_13_V3	1213571	1216455	MAL13P1.152		-
chrPF3D7_13_V3	1217965	1218874	PF13_0160		+
chrPF3D7_06_V3	314016	316878	PFF0375c		-
chrPF3D7_14_V3	2629507	2631628	PF14_0616		-
chrPF3D7_13_V3	1238227	1244142	PF13_0162		+
chrPF3D7_13_V3	1245124	1246030	PF13_0163		-
chrPF3D7_06_V3	329532	331721	PFF0385c		-
chrPF3D7_14_V3	2636515	2639119	PF14_0618		+
chrPF3D7_06_V3	335102	337364	PFF0395c		-
chrPF3D7_06_V3	337787	341756	PFF0400w		+
chrPF3D7_13_V3	1261272	1262068	MAL13P1.161		+
chrPF3D7_06_V3	343207	349367	PFF0410w		+
chrPF3D7_14_V3	2654440	2655689	PF14_0623		-
chrPF3D7_13_V3	1265969	1267455	MAL13P1.163		-
chrPF3D7_13_V3	1271157	1273335	PF13_0164		+
chrPF3D7_14_V3	2658832	2659861	PF14_0625		-
chrPF3D7_06_V3	365282	368455	PFF0440w		+
chrPF3D7_06_V3	370256	388490	PFF0445w		+
chrPF3D7_13_V3	1283769	1285443	PF13_0166		-
chrPF3D7_06_V3	388910	390744	PFF0450c		-
chrPF3D7_06_V3	396237	399285	PFF0460w		+
chrPF3D7_13_V3	1302665	1304825	MAL13P1.168		-
chrPF3D7_13_V3	1305258	1308015	PF13_0170		-
chrPF3D7_14_V3	2744764	2746270	PF14_0639		-
chrPF3D7_13_V3	1326955	1327612	PF13_0175		+
chrPF3D7_13_V3	1328181	1329975	PF13_0176		-
chrPF3D7_13_V3	1330975	1332448	PF13_0177		-
chrPF3D7_13_V3	1343874	1346490	PF13_0181		-
chrPF3D7_13_V3	1357841	1359227	PF13_0183		+
chrPF3D7_06_V3	485108	487061	PFF0570c		-
chrPF3D7_06_V3	506374	507193	PFF0580w		+
chrPF3D7_13_V3	1365279	1365792	PF13_0185		-
chrPF3D7_14_V3	2830876	2833318	PF14_0657		-
chrPF3D7_13_V3	1371228	1375314	PF13_0187		+
chrPF3D7_06_V3	512966	519543	PFF0595c		-
chrPF3D7_13_V3	1391901	1394100	PF13_0192		-
chrPF3D7_14_V3	2846183	2848247	PF14_0663		-
chrPF3D7_14_V3	2865306	2867132	PF14_0667		+
chrPF3D7_14_V3	2876975	2877697	PF14_0669		-
chrPF3D7_14_V3	2885836	2888156	PF14_0673		-
chrPF3D7_06_V3	586447	588630	PFF0680c		-
chrPF3D7_14_V3	2891171	2894950	PF14_0675		-
chrPF3D7_06_V3	589451	595899	PFF0685c		-
chrPF3D7_14_V3	2904113	2905516	PF14_0678		-
chrPF3D7_14_V3	2918136	2919962	PF14_0681		-
chrPF3D7_14_V3	2921297	2923025	PF14_0682		-
chrPF3D7_06_V3	627687	630312	PFF0740c		-
chrPF3D7_14_V3	2932108	2936050	PF14_0686		-
chrPF3D7_14_V3	2936563	2938726	PF14_0687		-
chrPF3D7_13_V3	1503863	1506116	MAL13P1.188		+
chrPF3D7_06_V3	657934	661785	PFF0765c		-
chrPF3D7_13_V3	1512808	1513468	PF13_0212		+
chrPF3D7_06_V3	669855	671628	PFF0775w		+
chrPF3D7_13_V3	1527150	1528699	PF13_0214		+
chrPF3D7_06_V3	689250	691128	PFF0805c		-
chrPF3D7_13_V3	1546677	1549473	MAL13P1.196		-
chrPF3D7_13_V3	1550934	1552027	MAL13P1.197		-
chrPF3D7_06_V3	699248	703214	PFF0820w		+
chrPF3D7_14_V3	2975157	2977064	PF14_0699		-
chrPF3D7_13_V3	1565332	1566179	MAL13P1.200		-
chrPF3D7_13_V3	1566708	1568595	MAL13P1.201		+
chrPF3D7_14_V3	2984873	2987191	PF14_0702		+
chrPF3D7_13_V3	1582680	1583517	MAL13P1.204		-
chrPF3D7_13_V3	1585627	1588495	PF13_0219		+
chrPF3D7_14_V3	2992198	2994226	PF14_0704		-
chrPF3D7_06_V3	761935	764167	PFF0875w		+
chrPF3D7_14_V3	3043198	3054129	PF14_0712		+
chrPF3D7_06_V3	775976	777832	PFF0900c		-
chrPF3D7_14_V3	3054784	3056890	PF14_0713		-
chrPF3D7_14_V3	3062748	3064833	PF14_0715		-
chrPF3D7_06_V3	788219	795909	PFF0920c		-
chrPF3D7_06_V3	799393	802786	PFF0930w		+
chrPF3D7_06_V3	803370	814549	PFF0935c		-
chrPF3D7_06_V3	820065	824244	PFF0945c		-
chrPF3D7_06_V3	825153	827769	PFF0950w		+
chrPF3D7_13_V3	1660698	1672245	PF13_0235		-
chrPF3D7_06_V3	829135	830386	PFF0960c		-
chrPF3D7_14_V3	3111578	3113768	PF14_0724		-
chrPF3D7_06_V3	846519	847491	PFF0985c		-
chrPF3D7_13_V3	1709726	1710974	MAL13P1.220		+
chrPF3D7_06_V3	857722	858607	PFF1005w		+
chrPF3D7_06_V3	859022	860111	PFF1010c		-
chrPF3D7_13_V3	1752156	1755306	PF13_0243		+
chrPF3D7_06_V3	873806	876188	PFF1030w		+
chrPF3D7_13_V3	1758068	1760422	MAL13P1.230		-
chrPF3D7_14_V3	3169292	3170762	PF14_0741		+
chrPF3D7_13_V3	1773206	1791568	MAL13P1.234		+
chrPF3D7_14_V3	3192354	3198548	PF14_0747		+
chrPF3D7_13_V3	1836109	1840275	MAL13P1.240		-
chrPF3D7_14_V3	3219995	3220646	PF14_0755		+
chrPF3D7_06_V3	939657	943720	PFF1110c		-
chrPF3D7_06_V3	953071	954849	PFF1130c		-
chrPF3D7_13_V3	1875930	1881842	MAL13P1.246		+
chrPF3D7_06_V3	959132	962546	PFF1140c		-
chrPF3D7_13_V3	1888163	1890755	PF13_0257		-
chrPF3D7_06_V3	985238	986871	PFF1165c		-
chrPF3D7_06_V3	988977	989340	PFF1170w		+
chrPF3D7_13_V3	1901608	1911886	MAL13P1.249		-
chrPF3D7_06_V3	1017668	1018445	PFF1205w		+
chrPF3D7_13_V3	1929069	1931332	PF13_0264		+
chrPF3D7_13_V3	1950002	1955925	MAL13P1.256		+
chrPF3D7_13_V3	1959272	1963925	MAL13P1.258		+
chrPF3D7_06_V3	1065147	1068627	PFF1280w		+
chrPF3D7_03_V3	116137	121415	MAL3P1.2		+
chrPF3D7_06_V3	1170472	1173697	PFF1375c		-
chrPF3D7_06_V3	1180573	1182354	PFF1385c		-
chrPF3D7_06_V3	1183896	1185618	PFF1390w		+
chrPF3D7_03_V3	201217	202795	MAL3P2.6		+
chrPF3D7_03_V3	204017	205619	MAL3P2.7		-
chrPF3D7_03_V3	220610	222467	MAL3P2.12		-
chrPF3D7_06_V3	1254909	1256943	PFF1460c		-
chrPF3D7_03_V3	223730	228071	MAL3P2.13		+
chrPF3D7_06_V3	1272365	1273535	PFF1475c		-
chrPF3D7_06_V3	1285060	1287034	PFF1490w		+
chrPF3D7_03_V3	278590	281935	MAL3P2.21		+
chrPF3D7_03_V3	282253	282787	PFC0261c		-
chrPF3D7_03_V3	285311	287422	MAL3P2.22		-
chrPF3D7_03_V3	315478	317011	MAL3P2.30		+
chrPF3D7_09_V3	522211	526009	PFI0555c		-
chrPF3D7_03_V3	319607	321511	MAL3P2.32		-
chrPF3D7_03_V3	325461	331944	MAL3P3.1		-
chrPF3D7_03_V3	352993	358129	MAL3P3.5		+
chrPF3D7_03_V3	385811	391279	MAL3P3.12		-
chrPF3D7_03_V3	399606	402114	MAL3P3.14		+
chrPF3D7_03_V3	410907	416347	MAL3P3.16		-
chrPF3D7_03_V3	444173	448058	MAL3P4.26		+
chrPF3D7_03_V3	461337	461667	MAL3P4.23		+
chrPF3D7_09_V3	130138	130936	PFI0150c		-
chrPF3D7_03_V3	471463	475762	MAL3P4.19		+
chrPF3D7_09_V3	168490	172885	PFI0175w		+
chrPF3D7_03_V3	496276	499028	MAL3P4.15		+
chrPF3D7_03_V3	505965	508272	MAL3P4.12		-
chrPF3D7_03_V3	510426	512937	MAL3P4.11		+
chrPF3D7_03_V3	520828	523114	MAL3P4.8		-
chrPF3D7_03_V3	525712	527452	MAL3P4.7		+
chrPF3D7_03_V3	536419	539487	MAL3P4.5		+
chrPF3D7_09_V3	236356	242967	PFI0250c		-
chrPF3D7_09_V3	280203	284099	PFI0275w		+
chrPF3D7_09_V3	289046	292894	PFI0285w		+
chrPF3D7_09_V3	298661	304176	PFI0295c		-
chrPF3D7_09_V3	305066	306623	PFI0300w		+
chrPF3D7_09_V3	307299	309036	PFI0305c		-
chrPF3D7_09_V3	310687	311992	PFI0310w		+
chrPF3D7_09_V3	330495	334594	PFI0330c		-
chrPF3D7_03_V3	622828	626852	MAL3P5.16		+
chrPF3D7_03_V3	629519	630218	MAL3P5.19		-
chrPF3D7_09_V3	356657	357676	PFI0360c		-
chrPF3D7_09_V3	373754	375578	PFI0390c		-
chrPF3D7_03_V3	646522	653921	MAL3P6.2		-
chrPF3D7_03_V3	665975	667547	MAL3P6.6		-
chrPF3D7_03_V3	674514	675147	MAL3P6.30		+
chrPF3D7_09_V3	406513	409657	PFI0430c		-
chrPF3D7_03_V3	675906	677950	MAL3P6.8		-
chrPF3D7_09_V3	410317	413833	PFI0435c		-
chrPF3D7_03_V3	679467	680358	MAL3P6.31		-
chrPF3D7_09_V3	418199	419887	PFI0445c		-
chrPF3D7_03_V3	696214	706399	MAL3P6.11		-
chrPF3D7_03_V3	724929	734747	MAL3P6.15		+
chrPF3D7_03_V3	735892	738404	MAL3P6.17		+
chrPF3D7_09_V3	456949	461309	PFI0490c		-
chrPF3D7_09_V3	464549	473759	PFI0495w		+
chrPF3D7_09_V3	482451	487545	PFI0510c		-
chrPF3D7_03_V3	792247	797842	MAL3P6.27		+
chrPF3D7_03_V3	803947	804530	MAL3P6.32		+
chrPF3D7_03_V3	807239	810842	MAL3P7.1		+
chrPF3D7_03_V3	817377	827472	MAL3P7.4		+
chrPF3D7_03_V3	830502	831447	MAL3P7.6		-
chrPF3D7_09_V3	550483	550801	PFI0600w		+
chrPF3D7_09_V3	563319	565170	PFI0625c		-
chrPF3D7_03_V3	861683	863090	PFC0912w		+
chrPF3D7_09_V3	571021	573829	PFI0640c		-
chrPF3D7_03_V3	876628	882163	MAL3P7.15		-
chrPF3D7_03_V3	891429	892781	MAL3P7.18		+
chrPF3D7_09_V3	584716	588412	PFI0665w		+
chrPF3D7_09_V3	593097	593547	PFI0675w		+
chrPF3D7_09_V3	594262	597225	PFI0680c		-
chrPF3D7_03_V3	919644	924613	MAL3P7.23		+
chrPF3D7_03_V3	934882	936844	MAL3P7.29		-
chrPF3D7_03_V3	960772	961875	PFC1016w		+
chrPF3D7_03_V3	977375	980636	MAL3P7.40		-
chrPF3D7_09_V3	633564	634191	PFI0725c		-
chrPF3D7_03_V3	982934	984280	MAL3P7.41		+
chrPF3D7_09_V3	636611	638741	PFI0730w		+
chrPF3D7_03_V3	988213	990295	MAL3P7.43		-
chrPF3D7_09_V3	645622	646591	PFI0745w		+
chrPF3D7_09_V3	646941	649107	PFI0750c		-
chrPF3D7_09_V3	657408	659403	PFI0760w		+
chrPF3D7_03_V3	1027491	1034924	PF3D7VART32		-
chrPF3D7_05_V3	1045457	1051249	PFE1255w		+
chrPF3D7_05_V3	130452	133392	PFE0155w		+
chrPF3D7_09_V3	675912	679623	PFI0795w		+
chrPF3D7_09_V3	680221	681928	PFI0800c		-
chrPF3D7_09_V3	683552	691112	PFI0805w		+
chrPF3D7_09_V3	705346	706345	PFI0825w		+
chrPF3D7_05_V3	43326	47761	PFMESA		-
chrPF3D7_05_V3	74508	79842	PFE0070w		+
chrPF3D7_05_V3	86819	89201	PFE0085c		-
chrPF3D7_05_V3	95160	96633	PFE0095c		-
chrPF3D7_05_V3	102192	102897	PFE0105c		-
chrPF3D7_09_V3	769441	772095	PFI0915w		+
chrPF3D7_05_V3	117162	121455	PFE0130c		-
chrPF3D7_09_V3	800692	802126	PFI0960w		+
chrPF3D7_05_V3	146638	150131	PFE0175c		-
chrPF3D7_09_V3	804406	807910	PFI0970c		-
chrPF3D7_05_V3	165440	166642	PFE0200c		-
chrPF3D7_09_V3	831658	832638	PFI0995w		+
chrPF3D7_09_V3	833743	839302	PFI1000w		+
chrPF3D7_09_V3	841525	842645	PFI1005w		+
chrPF3D7_09_V3	843530	847595	PFI1010w		+
chrPF3D7_05_V3	180420	187470	PFE0230w		+
chrPF3D7_09_V3	855505	857276	PFI1025w		+
chrPF3D7_05_V3	209061	218189	PFE0245c		-
chrPF3D7_09_V3	862770	870481	PFI1040c		-
chrPF3D7_05_V3	230694	232392	PFE0255w		+
chrPF3D7_09_V3	875591	876857	PFI1055w		+
chrPF3D7_09_V3	886054	887379	PFI1070c		-
chrPF3D7_05_V3	254262	255517	PFE0290c		-
chrPF3D7_09_V3	890046	893257	PFI1080w		+
chrPF3D7_09_V3	895404	900294	PFI1085w		+
chrPF3D7_05_V3	262671	263922	PFE0315c		-
chrPF3D7_09_V3	908713	912051	PFI1100w		+
chrPF3D7_05_V3	269318	278345	PFE0325w		+
chrPF3D7_09_V3	950397	953712	PFI1150w		+
chrPF3D7_09_V3	958752	959907	PFI1160w		+
chrPF3D7_09_V3	966784	968059	PFI1175c		-
chrPF3D7_09_V3	993300	997665	PFI1205c		-
chrPF3D7_05_V3	347218	355039	PFE0420c		-
chrPF3D7_05_V3	358260	362733	PFE0430w		+
chrPF3D7_09_V3	1012107	1013853	PFI1225w		+
chrPF3D7_09_V3	1033304	1038569	PFI1265w		+
chrPF3D7_05_V3	418135	421425	PFE0495w		+
chrPF3D7_05_V3	444257	445577	PFE0515w		+
chrPF3D7_05_V3	461014	461368	PFE0535w		+
chrPF3D7_09_V3	1092833	1096511	PFI1315c		-
chrPF3D7_09_V3	1135534	1136381	PFI1375w		+
chrPF3D7_09_V3	1139929	1142377	PFI1385c		-
chrPF3D7_05_V3	548403	553338	PFE0635c		-
chrPF3D7_05_V3	573585	574246	PFE0670w		+
chrPF3D7_05_V3	591335	595661	PFE0705c		-
chrPF3D7_05_V3	600044	603431	PFE0715w		+
chrPF3D7_05_V3	605395	606328	PFE0725c		-
chrPF3D7_05_V3	610086	614769	PFE0735w		+
chrPF3D7_05_V3	624716	626479	PFE0755c		-
chrPF3D7_05_V3	641134	644683	PFE0775c		-
chrPF3D7_05_V3	663548	666915	PFE0800w		+
chrPF3D7_05_V3	667483	674859	PFE0805w		+
chrPF3D7_05_V3	718138	719853	PFE0855c		-
chrPF3D7_05_V3	740153	741032	PFE0880c		-
chrPF3D7_05_V3	762100	762790	PFE0920c		-
chrPF3D7_05_V3	784311	784989	PFE0945c		-
chrPF3D7_05_V3	818627	819136	PFE0990w		+
chrPF3D7_05_V3	825831	827409	PFE1000c		-
chrPF3D7_05_V3	849858	856023	PFE1045c		-
chrPF3D7_05_V3	875869	877558	PFE1075c		-
chrPF3D7_05_V3	885710	888229	PFE1090w		+
chrPF3D7_05_V3	888653	894724	PFE1095w		+
chrPF3D7_05_V3	902607	904839	PFE1115c		-
chrPF3D7_05_V3	937309	938032	PFE1125w		+
chrPF3D7_05_V3	942761	943868	PFE1135w		+
chrPF3D7_05_V3	978659	979865	PFE1175w		+
chrPF3D7_05_V3	980748	985349	PFE1180c		-
chrPF3D7_05_V3	1004231	1008103	PFE1200w		+
chrPF3D7_05_V3	1008630	1009399	PFE1205c		-
chrPF3D7_05_V3	1052463	1053909	PFE1260c		-
chrPF3D7_05_V3	1059819	1065505	PFE1270c		-
chrPF3D7_05_V3	1066212	1067708	PFE1275c		-
chrPF3D7_05_V3	1090924	1095079	PFE1320w		+
chrPF3D7_05_V3	1180417	1182031	PFE1435c		-
chrPF3D7_05_V3	1208998	1212095	PFE1480c		-
chrPF3D7_05_V3	1213525	1219369	PFE1485w		+
chrPF3D7_05_V3	1244743	1248352	PFE1525w		+
chrPF3D7_05_V3	1250729	1254183	PFE1535w		+
chrPF3D7_05_V3	1270380	1278477	PFE1555c		-
chrPF3D7_05_V3	1282583	1286099	PFE1570c		-
chrPF3D7_11_V3	261359	264186	PF11_0074		-
chrPF3D7_11_V3	652484	658034	PF11_0178		+
chrPF3D7_11_V3	915141	917983	PF11_0243		+
chrPF3D7_11_V3	148812	149626	PF11_0045		-
chrPF3D7_11_V3	154230	155730	PF11_0047		+
chrPF3D7_11_V3	179999	184840	PF11_0053		-
chrPF3D7_11_V3	199946	201878	PF11_0057		+
chrPF3D7_11_V3	227396	228631	PF11_0063		-
chrPF3D7_11_V3	248673	250488	PF11_0069		+
chrPF3D7_11_V3	258482	260927	PF11_0073		+
chrPF3D7_11_V3	266071	272168	PF11_0076		-
chrPF3D7_11_V3	273341	277283	PF11_0077		+
chrPF3D7_11_V3	281484	286840	PF11_0079		+
chrPF3D7_11_V3	287282	287902	PF11_0080		+
chrPF3D7_11_V3	291766	294459	PF11_0083		+
chrPF3D7_11_V3	341528	346967	PF11_0092		-
chrPF3D7_11_V3	353698	358050	PF11_0094		+
chrPF3D7_11_V3	362707	363715	PF11_0096		+
chrPF3D7_11_V3	367289	368321	PF11_0098		-
chrPF3D7_11_V3	398300	401519	PF11_0107		+
chrPF3D7_11_V3	429520	431260	PF11_0115		-
chrPF3D7_11_V3	455550	456812	PF11_0125		+
chrPF3D7_11_V3	468155	469223	PF11_0128		+
chrPF3D7_11_V3	479465	483446	PF11_0527		+
chrPF3D7_11_V3	486094	486660	PF11_0135		-
chrPF3D7_11_V3	514924	515599	PF11_0140		+
chrPF3D7_11_V3	522105	524202	PF11_0143		+
chrPF3D7_11_V3	547479	548766	PF11_0154		+
chrPF3D7_11_V3	615925	617392	PF11_0170		+
chrPF3D7_11_V3	633707	637125	PF11_0175		-
chrPF3D7_11_V3	644535	648957	PF11_0176		-
chrPF3D7_11_V3	661776	662970	PF11_0180		+
chrPF3D7_11_V3	663261	665336	PF11_0181		-
chrPF3D7_11_V3	671912	674963	PF11_0184		-
chrPF3D7_11_V3	676365	680895	PF11_0185		+
chrPF3D7_11_V3	686379	689172	PF11_0188		-
chrPF3D7_11_V3	714408	716026	PF11_0196		+
chrPF3D7_11_V3	718605	719887	PF11_0198		+
chrPF3D7_11_V3	722468	723353	PF11_0200		-
chrPF3D7_11_V3	733682	735349	PF11_0202		+
chrPF3D7_11_V3	736126	739285	PF11_0203		-
chrPF3D7_11_V3	746765	752015	PF11_0206		+
chrPF3D7_11_V3	770152	772656	PF11_0212		+
chrPF3D7_11_V3	789810	791559	PF11_0217		+
chrPF3D7_11_V3	791867	796433	PF11_0218		-
chrPF3D7_11_V3	798394	798634	PF11_0219		-
chrPF3D7_11_V3	798862	804695	PF11_0220		-
chrPF3D7_11_V3	812999	813936	PF11_0224		-
chrPF3D7_11_V3	835293	837014	PF11_0228		-
chrPF3D7_11_V3	837829	839364	PF11_0229		-
chrPF3D7_11_V3	857047	859675	PF11_0234		+
chrPF3D7_11_V3	922641	924438	PF11_0245		+
chrPF3D7_11_V3	932997	935136	PF11_0247		+
chrPF3D7_11_V3	948295	953257	PF11_0252		-
chrPF3D7_11_V3	954427	955756	PF11_0253		-
chrPF3D7_11_V3	961588	962274	PF11_0255		-
chrPF3D7_11_V3	973793	974850	PF11_0259		-
chrPF3D7_11_V3	980864	982533	PF11_0261		-
chrPF3D7_11_V3	1011247	1014289	PF11_0270		-
chrPF3D7_11_V3	1027591	1028394	PF11_0274		+
chrPF3D7_11_V3	1050726	1051190	PF11_0280		-
chrPF3D7_11_V3	1057174	1057696	PF11_0282		-
chrPF3D7_11_V3	1064109	1067132	PF11_0286		+
chrPF3D7_11_V3	1074200	1078463	PF11_0289		-
chrPF3D7_11_V3	1091821	1092844	PF11_0292		-
chrPF3D7_11_V3	1110908	1112390	PF11_0298		+
chrPF3D7_11_V3	1113511	1114184	PF11_0299		-
chrPF3D7_11_V3	1118842	1120290	PF11_0301		+
chrPF3D7_11_V3	1122864	1124223	PF11_0302		+
chrPF3D7_11_V3	1128206	1133747	PF11_0304		-
chrPF3D7_11_V3	1134987	1136892	PF11_0305		-
chrPF3D7_11_V3	1138398	1140823	PF11_0306		+
chrPF3D7_11_V3	1141666	1145683	PF11_0307		+
chrPF3D7_11_V3	1165791	1167111	PF11_0314		+
chrPF3D7_11_V3	1168592	1172637	PF11_0315		+
chrPF3D7_11_V3	1187035	1191248	PF11_0319		+
chrPF3D7_11_V3	1191436	1191949	PF11_0320		-
chrPF3D7_11_V3	1192900	1195222	PF11_0321		-
chrPF3D7_11_V3	1224132	1228863	PF11_0327		-
chrPF3D7_11_V3	1258671	1261540	PF11_0334		+
chrPF3D7_11_V3	1278196	1284546	PF11_0342		-
chrPF3D7_11_V3	1287411	1288512	PF11_0343		+
chrPF3D7_11_V3	1290766	1292635	PF11_0344		+
chrPF3D7_11_V3	1310901	1314084	PF11_0350		+
chrPF3D7_11_V3	1323657	1329075	PF11_0353		+
chrPF3D7_11_V3	1356274	1361024	PF11_0358		-
chrPF3D7_11_V3	1443398	1445415	PF11_0379		+
chrPF3D7_11_V3	1447550	1448360	PF11_0380		-
chrPF3D7_11_V3	1473355	1473748	PF11_0388		-
chrPF3D7_11_V3	1474552	1476760	PF11_0389		+
chrPF3D7_11_V3	1495117	1495879	PF11_0394		+
chrPF3D7_11_V3	1529692	1530840	PF11_0399		-
chrPF3D7_11_V3	1532209	1536766	PF11_0401		-
chrPF3D7_11_V3	1553653	1561955	PF11_0404		-
chrPF3D7_11_V3	1577503	1579393	PF11_0406		+
chrPF3D7_11_V3	1579904	1581422	PF11_0407		-
chrPF3D7_11_V3	1602230	1603316	PF11_0414		+
chrPF3D7_11_V3	1607009	1612492	PF11_0416		+
chrPF3D7_11_V3	1620356	1627184	PF11_0418		-
chrPF3D7_11_V3	1641820	1644292	PF11_0421		+
chrPF3D7_11_V3	1660530	1662160	PF11_0425		+
chrPF3D7_11_V3	1678777	1686994	PF11_0433		-
chrPF3D7_11_V3	1698998	1700552	PF11_0436		-
chrPF3D7_11_V3	1712192	1715604	PF11_0441		+
chrPF3D7_11_V3	1716956	1721771	PF11_0442		-
chrPF3D7_11_V3	1734368	1736939	PF11_0448		-
chrPF3D7_11_V3	1737844	1738738	PF11_0449		-
chrPF3D7_11_V3	1754397	1755547	PF11_0455		-
chrPF3D7_11_V3	1786232	1792550	PF11_0464		-
chrPF3D7_11_V3	1825250	1825964	PF11_0474		-
chrPF3D7_11_V3	1906119	1910409	PF11_0488		-
chrPF3D7_02_V3	129341	133563	PFB0125c		-
chrPF3D7_02_V3	254823	262443	PFB0280w		+
chrPF3D7_02_V3	35926	37249	PFB0020c		-
chrPF3D7_02_V3	91317	98838	PFB0095c		-
chrPF3D7_02_V3	141624	147564	PFB0145c		-
chrPF3D7_02_V3	192817	194199	PFB0194w		+
chrPF3D7_02_V3	194825	196916	PFB0195c		-
chrPF3D7_02_V3	231140	231719	PFB0255w		+
chrPF3D7_02_V3	245291	246699	PFB0270w		+
chrPF3D7_02_V3	252393	254818	PFB0279w		+
chrPF3D7_02_V3	263036	267347	PFB0285c		-
chrPF3D7_02_V3	281906	287045	PFB0315w		+
chrPF3D7_02_V3	337557	342966	PFB0375w		+
chrPF3D7_02_V3	395438	398745	PFB0435c		-
chrPF3D7_02_V3	432040	434086	PFB0475c		-
chrPF3D7_02_V3	457184	458585	PFB0501c		-
chrPF3D7_02_V3	463162	466900	PFB0510w		+
chrPF3D7_02_V3	469789	473491	PFB0520w		+
chrPF3D7_02_V3	477431	479108	PFB0530c		-
chrPF3D7_02_V3	495165	507854	PFB0555c		-
chrPF3D7_02_V3	509524	521746	PFB0560w		+
chrPF3D7_02_V3	544007	545408	PFB0610c		-
chrPF3D7_02_V3	546481	555294	PFB0615c		-
chrPF3D7_02_V3	558584	560594	PFB0625w		+
chrPF3D7_02_V3	610086	615372	PFB0680w		+
chrPF3D7_02_V3	622377	624306	PFB0687c		-
chrPF3D7_02_V3	664983	669841	PFB0735c		-
chrPF3D7_02_V3	670412	674557	PFB0745w		+
chrPF3D7_02_V3	675429	677598	PFB0750w		+
chrPF3D7_02_V3	696191	699314	PFB0770c		-
chrPF3D7_02_V3	709797	715251	PFB0800c		-
chrPF3D7_02_V3	743287	749364	PFB0855c		-
chrPF3D7_02_V3	786867	787725	PFB0905c		-
chrPF3D7_02_V3	869505	871122	PFB0970c		-
chrPF3D7_04_V3	130043	131920	PFD0095c		-
chrPF3D7_04_V3	391850	397733	PFD0385w		+
chrPF3D7_04_V3	181830	183711	PFD0145c		-
chrPF3D7_04_V3	184976	186659	PFD0150w		+
chrPF3D7_04_V3	218113	220318	PFD0185c		-
chrPF3D7_04_V3	288871	294766	PFD0260c		-
chrPF3D7_04_V3	297720	307446	PFD0265w		+
chrPF3D7_04_V3	307728	308737	PFD0270c		-
chrPF3D7_04_V3	311318	311815	PFD0280w		+
chrPF3D7_04_V3	312217	319465	PFD0285c		-
chrPF3D7_04_V3	373302	374265	PFD0360w		+
chrPF3D7_04_V3	379963	383602	PFD0375w		+
chrPF3D7_04_V3	398273	400277	PFD0385c		-
chrPF3D7_04_V3	428907	429855	PFD0435c		-
chrPF3D7_04_V3	463818	464917	PFD0480w		+
chrPF3D7_04_V3	466606	468334	PFD0485w		+
chrPF3D7_04_V3	477424	480493	PFD0495c		-
chrPF3D7_04_V3	481438	482455	PFD0515w		+
chrPF3D7_04_V3	492728	496625	PFD0535w		+
chrPF3D7_04_V3	497338	500272	PFD0540c		-
chrPF3D7_04_V3	506064	510777	PFD0545w		+
chrPF3D7_04_V3	526728	532515	PFD0585c		-
chrPF3D7_04_V3	535088	541382	PFD0590c		-
chrPF3D7_04_V3	622338	623226	PFD0660w		+
chrPF3D7_04_V3	630150	633209	PFD0655c		-
chrPF3D7_04_V3	677865	679107	PFD0730w		+
chrPF3D7_04_V3	679482	686121	PFD0735c		-
chrPF3D7_04_V3	688792	692951	PFD0740w		+
chrPF3D7_04_V3	713511	715992	PFD0780w		+
chrPF3D7_04_V3	730055	731225	PFD0800c		-
chrPF3D7_04_V3	733247	734111	PFD0805wc		+
chrPF3D7_04_V3	750591	752618	PFD0825ca		-
chrPF3D7_04_V3	784180	786405	PFD0825c		-
chrPF3D7_04_V3	800801	816685	PFD0846w		+
chrPF3D7_04_V3	836942	837574	PFD0890w		+
chrPF3D7_04_V3	837968	839408	PFD0895c		-
chrPF3D7_04_V3	861858	862269	PFD0930w		+
chrPF3D7_04_V3	864977	872937	PFD0940wa		+
chrPF3D7_04_V3	924969	931414	PFD0985wa		+
chrPF3D7_04_V3	1043136	1043559	PFD1065c		-
chrPF3D7_04_V3	1063435	1064990	PFD1110w		+
chrPF3D7_04_V3	1090418	1095512	PFD1150c		-
chrPF3D7_04_V3	1160044	1171443	PFD1235w		+
chrPF3D7_07_V3	1047996	1049556	PF07_0110		+
chrPF3D7_07_V3	127003	139696	MAL7P1.15		-
chrPF3D7_07_V3	392575	396265	PF07_0047		-
chrPF3D7_07_V3	653089	655542	MAL7P1.86		+
chrPF3D7_07_V3	15187	26585	MAL7P1.1		-
chrPF3D7_07_V3	102667	105130	PF07_0013		-
chrPF3D7_07_V3	119946	120696	MAL7P1.14		-
chrPF3D7_07_V3	123104	126281	PF07_0014		+
chrPF3D7_07_V3	217151	218210	MAL7P1.20		-
chrPF3D7_07_V3	238227	240693	PF07_0023		-
chrPF3D7_07_V3	279545	282696	PF07_0028		-
chrPF3D7_07_V3	290885	293624	PF07_0030		-
chrPF3D7_07_V3	313517	317264	PF07_0035		+
chrPF3D7_07_V3	318862	327052	PF07_0037		-
chrPF3D7_07_V3	352809	363791	MAL7P1.30		-
chrPF3D7_07_V3	368399	377132	PF07_0042		+
chrPF3D7_07_V3	410539	412606	MAL7P1.38		+
chrPF3D7_07_V3	432640	440434	PF07_0049		-
chrPF3D7_07_V3	495628	503036	MAL7P1.56		-
chrPF3D7_07_V3	580902	587523	PF07_0061		-
chrPF3D7_07_V3	624852	626310	MAL7P1.78		+
chrPF3D7_07_V3	646852	649744	MAL7P1.83		+
chrPF3D7_07_V3	660605	662539	PF07_0072		+
chrPF3D7_07_V3	681266	700480	MAL7P1.89		-
chrPF3D7_07_V3	701356	709582	MAL7P1.91		-
chrPF3D7_07_V3	726062	726640	MAL7P1.93		+
chrPF3D7_07_V3	735173	736547	PF07_0075		-
chrPF3D7_07_V3	769551	779757	PF07_0082		+
chrPF3D7_07_V3	786560	788613	PF07_0085		+
chrPF3D7_07_V3	820059	820794	PF07_0087		+
chrPF3D7_07_V3	830317	831654	MAL7P1.114		+
chrPF3D7_07_V3	832139	834479	MAL7P1.115		+
chrPF3D7_07_V3	839122	840526	PF07_0089		+
chrPF3D7_07_V3	853074	856740	MAL7P1.120		-
chrPF3D7_07_V3	862511	864320	PF07_0092		-
chrPF3D7_07_V3	874117	875503	PF07_0096		-
chrPF3D7_07_V3	879390	882033	MAL7P1.125		+
chrPF3D7_07_V3	888402	889083	PF07_0098		-
chrPF3D7_07_V3	891769	894868	PF07_0100		+
chrPF3D7_07_V3	896856	903858	PF07_0101		+
chrPF3D7_07_V3	925130	926253	MAL7P1.130		+
chrPF3D7_07_V3	927273	927744	PF07_0103		+
chrPF3D7_07_V3	930066	936700	MAL7P1.132		-
chrPF3D7_07_V3	939431	949732	MAL7P1.134		-
chrPF3D7_07_V3	951334	952985	MAL7P1.137		-
chrPF3D7_07_V3	975825	978378	PF07_0106		-
chrPF3D7_07_V3	1011179	1026841	MAL7P1.146		-
chrPF3D7_07_V3	1049918	1053407	PF07_0111		-
chrPF3D7_07_V3	1066803	1068927	PF07_0113		-
chrPF3D7_07_V3	1140793	1148535	PF07_0120		+
chrPF3D7_07_V3	1150015	1150611	MAL7P1.159		+
chrPF3D7_07_V3	1151183	1153850	PF07_0121		-
chrPF3D7_07_V3	1157717	1160000	PF07_0123		+
chrPF3D7_07_V3	1184131	1184669	MAL7P1.163		-
chrPF3D7_07_V3	1188403	1191571	MAL7P1.164		-
chrPF3D7_07_V3	1213366	1214116	PF07_0127		+
chrPF3D7_07_V3	1214913	1223235	MAL7P1.167		-
chrPF3D7_07_V3	1259050	1260168	MAL7P1.174		+
chrPF3D7_07_V3	1287947	1289789	MAL7P1.178		+
chrPF3D7_07_V3	1305456	1306659	MAL7P1.184		-
chrPF3D7_12_V3	1045984	1049821	PFL1245w		+
chrPF3D7_12_V3	256363	263728	PFL0290w		+
chrPF3D7_12_V3	785563	790666	PFL0950c		-
chrPF3D7_12_V3	1834051	1840724	PFL2110c		-
chrPF3D7_12_V3	16972	24497	PFL0005w		+
chrPF3D7_12_V3	26320	27687	PFL0010c		-
chrPF3D7_12_V3	30077	31261	PFL0015c		-
chrPF3D7_12_V3	43799	45106	PFL0025c		-
chrPF3D7_12_V3	81448	84451	PFL0055c		-
chrPF3D7_12_V3	167702	171272	PFL0150w		+
chrPF3D7_12_V3	178158	181911	PFL0170w		+
chrPF3D7_12_V3	222692	224989	PFL0255c		-
chrPF3D7_12_V3	226051	227068	PFL0260c		-
chrPF3D7_12_V3	232386	235644	PFL0270c		-
chrPF3D7_12_V3	242807	248165	PFL0275w		+
chrPF3D7_12_V3	281016	289299	PFL0315c		-
chrPF3D7_12_V3	313865	321905	PFL0350c		-
chrPF3D7_12_V3	376546	387478	PFL0410w		+
chrPF3D7_12_V3	428488	432874	PFL0465c		-
chrPF3D7_12_V3	439704	442852	PFL0475w		+
chrPF3D7_12_V3	448765	451333	PFL0495c		-
chrPF3D7_12_V3	498517	501888	PFL0560c		-
chrPF3D7_12_V3	510316	519431	PFL0575w		+
chrPF3D7_12_V3	543511	548526	PFL0610w		+
chrPF3D7_12_V3	583081	585316	PFL0655w		+
chrPF3D7_12_V3	631153	633004	PFL0745c		-
chrPF3D7_12_V3	635530	638872	PFL0755c		-
chrPF3D7_12_V3	683090	685715	PFL0835w		+
chrPF3D7_12_V3	686299	688864	PFL0840c		-
chrPF3D7_12_V3	695551	696448	PFL0850w		+
chrPF3D7_12_V3	745994	754919	PFL0925w		+
chrPF3D7_12_V3	766646	774190	PFL0935c		-
chrPF3D7_12_V3	798296	799604	PFL0965c		-
chrPF3D7_12_V3	820578	822191	PFL0990w		+
chrPF3D7_12_V3	836904	843894	PFL1010c		-
chrPF3D7_12_V3	890571	898248	PFL1075w		+
chrPF3D7_12_V3	907193	914492	PFL1085w		+
chrPF3D7_13_V3	1975782	1980091	MAL13P1.260		+
chrPF3D7_13_V3	1985483	1991504	MAL13P1.262		+
chrPF3D7_12_V3	941115	946736	PFL1125w		+
chrPF3D7_13_V3	2003559	2008776	MAL13P1.266		+
chrPF3D7_12_V3	981291	984300	PFL1165w		+
chrPF3D7_13_V3	2027632	2029687	MAL13P1.268		-
chrPF3D7_12_V3	1072448	1076966	PFL1280w		+
chrPF3D7_12_V3	1098118	1104058	PFL1315w		+
chrPF3D7_13_V3	2104534	2107588	PF13_0292		-
chrPF3D7_12_V3	1109140	1112659	PFL1325c		-
chrPF3D7_12_V3	1114014	1121083	PFL1330c		-
chrPF3D7_12_V3	1124777	1128330	PFL1335w		+
chrPF3D7_13_V3	2113070	2115047	MAL13P1.274		+
chrPF3D7_12_V3	1165497	1169138	PFL1390w		+
chrPF3D7_12_V3	1169546	1179176	PFL1395c		-
chrPF3D7_12_V3	1219594	1226454	PFL1435c		-
chrPF3D7_12_V3	1233684	1241276	PFL1445w		+
chrPF3D7_12_V3	1245523	1249159	PFL1455w		+
chrPF3D7_12_V3	1286486	1289345	PFL1510c		-
chrPF3D7_13_V3	2195999	2196890	MAL13P1.282		+
chrPF3D7_12_V3	1355305	1357717	PFL1590c		-
chrPF3D7_12_V3	1360619	1370625	PFL1600c		-
chrPF3D7_12_V3	1380081	1382366	PFL1610c		-
chrPF3D7_12_V3	1385693	1402205	PFL1620w		+
chrPF3D7_12_V3	1407660	1410872	PFL1635w		+
chrPF3D7_13_V3	2251016	2253140	MAL13P1.292		+
chrPF3D7_13_V3	2255152	2264998	MAL13P1.293		+
chrPF3D7_12_V3	1489305	1497052	PFL1730c		-
chrPF3D7_13_V3	2292313	2293329	MAL13P1.297		+
chrPF3D7_09_V3	1212443	1216490	PFI1485c		-
chrPF3D7_13_V3	2312297	2323463	MAL13P1.301		+
chrPF3D7_09_V3	1224980	1239336	PFI1500w		+
chrPF3D7_12_V3	1558896	1560611	PFL1810w		+
chrPF3D7_13_V3	2372501	2380598	MAL13P1.308		+
chrPF3D7_09_V3	1277996	1279172	PFI1555w		+
chrPF3D7_13_V3	2385725	2386325	PF13_0329		+
chrPF3D7_12_V3	1577168	1580735	PFL1835w		+
chrPF3D7_09_V3	1292106	1293633	PFI1575c		-
chrPF3D7_13_V3	2394895	2401040	MAL13P1.310		+
chrPF3D7_12_V3	1594813	1600514	PFL1865w		+
chrPF3D7_13_V3	2420283	2424438	MAL13P1.315		+
chrPF3D7_13_V3	2425304	2430428	MAL13P1.316		+
chrPF3D7_09_V3	1314541	1317587	PFI1605w		+
chrPF3D7_12_V3	1620875	1623693	PFL1890c		-
chrPF3D7_09_V3	1325237	1329776	PFI1620c		-
chrPF3D7_13_V3	2441228	2442095	MAL13P1.318		+
chrPF3D7_12_V3	1634682	1642416	PFL1900w		+
chrPF3D7_12_V3	1694137	1703075	PFL1950w		+
chrPF3D7_12_V3	1704499	1712478	PFL1955w		+
chrPF3D7_12_V3	1719561	1727444	PFL1960w		+
chrPF3D7_09_V3	1357399	1359251	PFI1680w		+
chrPF3D7_12_V3	1760402	1766378	PFL1990c		-
chrPF3D7_13_V3	2496927	2499570	MAL13P1.324		+
chrPF3D7_12_V3	1784366	1786397	PFL2015w		+
chrPF3D7_09_V3	1413828	1419743	PFI1730w		+
chrPF3D7_09_V3	1444255	1444835	PFI1765c		-
chrPF3D7_13_V3	2553448	2557237	PF13_0348		-
chrPF3D7_09_V3	1462387	1463647	PFI1785w		+
chrPF3D7_09_V3	1466101	1467043	PFI1790w		+
chrPF3D7_09_V3	1474418	1475692	PFI1805w		+
chrPF3D7_12_V3	1864216	1866649	PFL2135c		-
chrPF3D7_09_V3	1480934	1482199	PFI1815c		-
chrPF3D7_09_V3	1492360	1493696	PFI1825w		+
chrPF3D7_12_V3	1873181	1875275	PFL2150c		-
chrPF3D7_09_V3	1495566	1503324	PFI1830c		-
chrPF3D7_13_V3	2584735	2587876	PF13_0352		+
chrPF3D7_13_V3	2591095	2592034	MAL13P1.341		-
chrPF3D7_13_V3	2598402	2601951	PF13_0355		+
chrPF3D7_12_V3	1900237	1905055	PFL2190c		-
chrPF3D7_14_V3	650500	657343	PF14_0160		-
chrPF3D7_14_V3	913962	917535	PF14_0217		+
chrPF3D7_14_V3	1175722	1180045	PF14_0278		+
chrPF3D7_13_V3	2624573	2626304	PF13_0359		-
chrPF3D7_14_V3	1569993	1573116	PF14_0367		+
chrPF3D7_12_V3	1943343	1945789	PFL2250c		-
chrPF3D7_14_V3	2618626	2623135	PF14_0614		+
chrPF3D7_13_V3	2643832	2645398	PF13_0360		-
chrPF3D7_14_V3	2881714	2885031	PF14_0672		+
chrPF3D7_13_V3	2646768	2653281	MAL13P1.349		+
chrPF3D7_14_V3	7208	8141	PF14_0002		-
chrPF3D7_14_V3	10974	12118	PF14_0003		-
chrPF3D7_14_V3	14126	15364	PF14_0004		-
chrPF3D7_14_V3	17469	18809	PF14_0005		-
chrPF3D7_14_V3	20897	22233	PF14_0006		-
chrPF3D7_14_V3	24337	25321	PF14_0007		-
chrPF3D7_14_V3	27321	28429	PF14_0008		-
chrPF3D7_14_V3	34693	35774	PF14_0010		-
chrPF3D7_10_V3	1046849	1051002	PF10_0244		-
chrPF3D7_12_V3	2012628	2015712	PFL2365w		+
chrPF3D7_10_V3	916707	924211	PF10_0214		+
chrPF3D7_12_V3	2019239	2021993	PFL2380c		-
chrPF3D7_10_V3	28490	36165	PF10_0001		+
chrPF3D7_14_V3	61364	63224	PF14_0018		-
chrPF3D7_10_V3	38050	39004	PF10_0002		-
chrPF3D7_10_V3	41773	42964	PF10_0003		-
chrPF3D7_10_V3	44816	46134	PF10_0004		-
chrPF3D7_12_V3	2045054	2054414	PFL2405c		-
chrPF3D7_10_V3	48052	50279	PF10_0005		-
chrPF3D7_14_V3	81120	83760	PF14_0023		+
chrPF3D7_10_V3	51349	52600	PF10_0006		-
chrPF3D7_12_V3	2071585	2073625	PFL2430c		-
chrPF3D7_10_V3	60888	61366	PF10_0012		+
chrPF3D7_14_V3	113143	125340	PF14_0031		-
chrPF3D7_14_V3	136529	140885	PF14_0035		-
chrPF3D7_10_V3	103118	104684	PF10_0024		-
chrPF3D7_12_V3	2114612	2122472	PFL2505c		-
chrPF3D7_10_V3	121115	123292	PF10_0028		+
chrPF3D7_12_V3	2136036	2144858	PFL2520w		+
chrPF3D7_12_V3	2145249	2146600	PFL2525c		-
chrPF3D7_10_V3	132995	137273	PF10_0032		+
chrPF3D7_12_V3	2168229	2169743	PFL2550w		+
chrPF3D7_12_V3	2189159	2189408	PFL2580w		+
chrPF3D7_12_V3	2190465	2191753	PFL2585c		-
chrPF3D7_12_V3	2201477	2202669	PFL2605w		+
chrPF3D7_12_V3	2204706	2205697	PFL2610w		+
chrPF3D7_12_V3	2207812	2209098	PFL2615w		+
chrPF3D7_12_V3	2214653	2216002	PFL2625w		+
chrPF3D7_12_V3	2218434	2219516	PFL2630w		+
chrPF3D7_10_V3	216206	218702	PF10_0049		+
chrPF3D7_14_V3	239745	243771	PF14_0063		+
chrPF3D7_12_V3	2224979	2226184	PFL2640c		-
chrPF3D7_12_V3	2228614	2229723	PFL2645c		-
chrPF3D7_12_V3	2234582	2235775	PFL2655w		+
chrPF3D7_12_V3	2238192	2239400	PFL2660w		+
chrPF3D7_12_V3	2241253	2248945	PFL2665c		-
chrPF3D7_10_V3	267217	269830	PF10_0064		-
chrPF3D7_08_V3	43530	45021	MAL8P1.4		-
chrPF3D7_14_V3	300723	305832	PF14_0079		-
chrPF3D7_08_V3	81103	87753	MAL8P1.7		+
chrPF3D7_10_V3	288381	290825	PF10_0071		-
chrPF3D7_14_V3	313973	317456	PF14_0081		-
chrPF3D7_08_V3	96721	102589	MAL8P1.11		-
chrPF3D7_10_V3	321009	328149	PF10_0078		+
chrPF3D7_14_V3	324752	346467	PF14_0084		-
chrPF3D7_08_V3	119388	121048	PF08_0009		+
chrPF3D7_10_V3	331244	342806	PF10_0079		+
chrPF3D7_08_V3	132218	135461	MAL8P1.15		+
chrPF3D7_10_V3	349420	355593	PF10_0082		+
chrPF3D7_08_V3	151119	153951	PF08_0013		+
chrPF3D7_08_V3	154872	160175	MAL8P1.18		+
chrPF3D7_10_V3	383383	384793	PF10_0092		-
chrPF3D7_10_V3	389502	391164	PF10_0094		-
chrPF3D7_08_V3	180592	183143	MAL8P1.20		-
chrPF3D7_08_V3	186089	187634	PF08_0019		+
chrPF3D7_08_V3	191515	195496	PF08_0020		-
chrPF3D7_08_V3	208655	234431	MAL8P1.23		+
chrPF3D7_14_V3	452456	454878	PF14_0110		-
chrPF3D7_14_V3	461399	467450	PF14_0112		-
chrPF3D7_08_V3	254578	255802	MAL8P1.28		-
chrPF3D7_14_V3	475247	477296	PF14_0115		+
chrPF3D7_10_V3	455396	458816	PF10_0115		+
chrPF3D7_10_V3	468069	469535	PF10_0118		-
chrPF3D7_08_V3	286233	288555	MAL8P1.33		+
chrPF3D7_08_V3	305475	305971	MAL8P1.36		+
chrPF3D7_14_V3	516572	518192	PF14_0127		-
chrPF3D7_14_V3	521207	522897	PF14_0128		+
chrPF3D7_10_V3	500208	502220	PF10_0127		+
chrPF3D7_08_V3	314288	319048	PF08_0034		-
chrPF3D7_10_V3	511082	514277	PF10_0129		+
chrPF3D7_14_V3	560091	562323	PF14_0139		+
chrPF3D7_10_V3	526838	531383	PF10_0132		+
chrPF3D7_10_V3	545677	548902	PF10_0136		-
chrPF3D7_14_V3	578385	587527	PF14_0143		-
chrPF3D7_10_V3	555158	559526	PF10_0138		+
chrPF3D7_08_V3	341429	344204	MAL8P1.45		+
chrPF3D7_10_V3	565803	573059	PF10_0140		+
chrPF3D7_08_V3	351219	352530	MAL8P1.46		+
chrPF3D7_14_V3	609202	611285	PF14_0149		+
chrPF3D7_10_V3	581352	589089	PF10_0143		-
chrPF3D7_14_V3	618894	623319	PF14_0152		+
chrPF3D7_10_V3	600968	607808	PF10_0146		-
chrPF3D7_14_V3	643911	644987	PF14_0158		+
chrPF3D7_08_V3	406112	408563	MAL8P1.55		+
chrPF3D7_08_V3	409362	412668	PF08_0045		-
chrPF3D7_10_V3	633680	635285	PF10_0154		+
chrPF3D7_08_V3	430740	432726	MAL8P1.58		+
chrPF3D7_08_V3	434273	435783	MAL8P1.59		+
chrPF3D7_08_V3	437275	444248	PF08_0048		+
chrPF3D7_08_V3	458851	459790	MAL8P1.62		+
chrPF3D7_08_V3	460665	463398	MAL8P1.63		-
chrPF3D7_14_V3	694582	708175	PF14_0170		+
chrPF3D7_10_V3	661739	666358	PF10_0161		-
chrPF3D7_10_V3	669200	671852	PF10_0162		-
chrPF3D7_14_V3	714705	723366	PF14_0172		+
chrPF3D7_14_V3	723479	725996	PF14_0173		+
chrPF3D7_14_V3	730691	744680	PF14_0175		-
chrPF3D7_14_V3	762813	773607	PF14_0179		-
chrPF3D7_08_V3	521635	522754	MAL8P1.71		-
chrPF3D7_14_V3	787157	790658	PF14_0184		-
chrPF3D7_10_V3	718452	720135	PF10_0175		+
chrPF3D7_10_V3	721732	732855	PF10_0177		-
chrPF3D7_10_V3	736367	743405	PF10_0179		-
chrPF3D7_10_V3	752758	754909	PF10_0182		-
chrPF3D7_10_V3	757793	765157	PF10_0183		+
chrPF3D7_14_V3	832530	836880	PF14_0195		-
chrPF3D7_08_V3	578750	581963	PF08_0063		+
chrPF3D7_10_V3	774992	780486	PF10_0186		-
chrPF3D7_08_V3	598572	600573	PF08_0066		-
chrPF3D7_10_V3	796007	799922	PF10_0189		+
chrPF3D7_08_V3	609506	610601	PF08_0067		+
chrPF3D7_08_V3	611890	614161	MAL8P1.83		+
chrPF3D7_14_V3	877584	880446	PF14_0206		-
chrPF3D7_10_V3	825449	826970	PF10_0198		+
chrPF3D7_14_V3	900529	905422	PF14_0214		+
chrPF3D7_08_V3	639394	640576	PF08_0073		+
chrPF3D7_14_V3	906763	909036	PF14_0215		+
chrPF3D7_14_V3	910370	912296	PF14_0216		+
chrPF3D7_14_V3	918572	920141	PF14_0218		-
chrPF3D7_14_V3	923074	924352	PF14_0220		+
chrPF3D7_14_V3	936311	941782	PF14_0224		+
chrPF3D7_14_V3	947530	952492	PF14_0226		-
chrPF3D7_10_V3	905469	912342	PF10_0213		-
chrPF3D7_08_V3	712060	712706	PF08_0085		+
chrPF3D7_08_V3	724061	725447	PF08_0088		+
chrPF3D7_14_V3	989360	993071	PF14_0234		+
chrPF3D7_14_V3	995301	1000647	PF14_0236		-
chrPF3D7_10_V3	964738	981802	PF10_0224		-
chrPF3D7_08_V3	784456	786079	PF08_0093		+
chrPF3D7_08_V3	787111	789526	PF08_0094		-
chrPF3D7_14_V3	1036274	1039721	PF14_0246		-
chrPF3D7_10_V3	998716	1008703	PF10_0232		-
chrPF3D7_08_V3	807344	809495	MAL8P1.108		+
chrPF3D7_08_V3	809932	811549	PF08_0097		-
chrPF3D7_14_V3	1080726	1083162	PF14_0254		+
chrPF3D7_08_V3	865163	865451	MAL8P1.114		+
chrPF3D7_08_V3	877395	884651	PF08_0103		-
chrPF3D7_08_V3	904911	912798	PF08_0107		-
chrPF3D7_10_V3	1062640	1065193	PF10_0247		-
chrPF3D7_08_V3	1013959	1016131	PF08_0116		-
chrPF3D7_08_V3	1021079	1024271	MAL8P1.136		+
chrPF3D7_08_V3	1027884	1031643	PF08_0118		+
chrPF3D7_10_V3	1106692	1110693	PF10_0260		+
chrPF3D7_10_V3	1114736	1119815	PF10_0262		-
chrPF3D7_14_V3	1169781	1174246	PF14_0277		+
chrPF3D7_08_V3	1056319	1074673	MAL8P1.139		-
chrPF3D7_10_V3	1149107	1149455	PF10_0270		+
chrPF3D7_14_V3	1183862	1185995	PF14_0280		+
chrPF3D7_14_V3	1190898	1198872	PF14_0282		-
chrPF3D7_08_V3	1114464	1116305	MAL8P1.145		-
chrPF3D7_08_V3	1118094	1120515	MAL8P1.146		+
chrPF3D7_08_V3	1121837	1125575	PF08_0127		+
chrPF3D7_08_V3	1126141	1128175	PF08_0128		-
chrPF3D7_08_V3	1130653	1132781	PF08_0129		-
chrPF3D7_08_V3	1134440	1136191	MAL8P1.149		-
chrPF3D7_14_V3	1232929	1236078	PF14_0293		-
chrPF3D7_08_V3	1165160	1173021	MAL8P1.153		+
chrPF3D7_08_V3	1188174	1195977	MAL8P1.154		-
chrPF3D7_10_V3	1209439	1211805	PF10_0290		-
chrPF3D7_14_V3	1248280	1251120	PF14_0297		+
chrPF3D7_10_V3	1218589	1223683	PF10_0292		+
chrPF3D7_10_V3	1234908	1238244	PF10_0296		-
chrPF3D7_14_V3	1262778	1265676	PF14_0302		+
chrPF3D7_10_V3	1245456	1246638	PF10_0298		+
chrPF3D7_08_V3	1201968	1205004	MAL8P1.156		+
chrPF3D7_08_V3	1217865	1218105	MAL8P1.158		+
chrPF3D7_10_V3	1286300	1291209	PF10_0313		-
chrPF3D7_10_V3	1325373	1329678	PF10_0322		-
chrPF3D7_13_V3	784467	786882	PF13_0109		-
chrPF3D7_14_V3	1311256	1328530	PF14_0315		-
chrPF3D7_13_V3	1568814	1574625	MAL13P1.202		-
chrPF3D7_14_V3	1348195	1357334	PF14_0319		-
chrPF3D7_10_V3	1364714	1365359	PF10_0332		+
chrPF3D7_13_V3	2228191	2229034	MAL13P1.287		+
chrPF3D7_13_V3	35162	45946	PF13_0003		-
chrPF3D7_14_V3	1444039	1448446	PF14_0338		-
chrPF3D7_14_V3	1453509	1454364	PF14_0340		-
chrPF3D7_14_V3	1489608	1493169	PF14_0346		-
chrPF3D7_10_V3	1455175	1460583	PF10_0361		-
chrPF3D7_10_V3	1464927	1472132	PF10_0362		+
chrPF3D7_13_V3	143436	171252	MAL13P1.19		-
chrPF3D7_13_V3	185276	186882	MAL13P1.23		-
chrPF3D7_13_V3	189675	190317	MAL13P1.24		+
chrPF3D7_10_V3	1508411	1509473	PF10_0372		+
chrPF3D7_13_V3	203791	204768	PF13_0023		+
chrPF3D7_10_V3	1522016	1554614	PF10_0374		+
chrPF3D7_13_V3	211118	212381	PF13_0025		-
chrPF3D7_13_V3	218886	225774	MAL13P1.27		-
chrPF3D7_13_V3	227376	229329	MAL13P1.28		-
chrPF3D7_14_V3	1579704	1587812	PF14_0370		+
chrPF3D7_13_V3	232664	233792	PF13_0028		-
chrPF3D7_14_V3	1607473	1611064	PF14_0374		+
chrPF3D7_10_V3	1603275	1604394	PF10_0392		+
chrPF3D7_10_V3	1609723	1610778	PF10_0394		+
chrPF3D7_10_V3	1612718	1613742	PF10_0395		+
chrPF3D7_10_V3	1615851	1617211	PF10_0396		+
chrPF3D7_14_V3	1640987	1646122	PF14_0382		+
chrPF3D7_10_V3	1625874	1627033	PF10_0399		+
chrPF3D7_10_V3	1629156	1630473	PF10_0400		+
chrPF3D7_10_V3	1632560	1633613	PF10_0401		+
chrPF3D7_10_V3	1635702	1636812	PF10_0402		+
chrPF3D7_10_V3	1639186	1640454	PF10_0403		+
chrPF3D7_10_V3	1645959	1647307	PF10_0405		+
chrPF3D7_13_V3	290150	291119	PF13_0036		-
chrPF3D7_01_V3	29732	37349	MAL1P4.01		+
chrPF3D7_01_V3	39204	40430	MAL1P4.02		-
chrPF3D7_14_V3	1680745	1688112	PF14_0392		+
chrPF3D7_01_V3	50585	51859	MAL1P4.04		+
chrPF3D7_13_V3	310432	313411	MAL13P1.37		-
chrPF3D7_14_V3	1701563	1702232	PF14_0397		-
chrPF3D7_01_V3	60004	61236	MAL1P4.07		+
chrPF3D7_01_V3	62419	63633	MAL1P4.08		-
chrPF3D7_01_V3	66049	66442	MAL1P1.9aa		-
chrPF3D7_13_V3	332079	350665	MAL13P1.39		-
chrPF3D7_01_V3	81997	83339	MAL1P1.7		-
chrPF3D7_01_V3	90474	91653	MAL1P1.10		-
chrPF3D7_13_V3	362379	365435	MAL13P1.42		-
chrPF3D7_01_V3	93345	94066	MAL1P1.11		-
chrPF3D7_14_V3	1752464	1762619	PF14_0407		+
chrPF3D7_01_V3	107428	108580	MAL1P1.15		-
chrPF3D7_01_V3	134586	139491	MAL1P1.72		-
chrPF3D7_13_V3	408787	411787	MAL13P1.48		+
chrPF3D7_01_V3	143395	146866	MAL1P1.74		-
chrPF3D7_01_V3	148148	153011	MAL1P1.74b		-
chrPF3D7_01_V3	161364	166464	MAL1P1.22		+
chrPF3D7_13_V3	434544	435456	PF13_0059		+
chrPF3D7_01_V3	178321	181025	MAL1P1.31		+
chrPF3D7_01_V3	190506	197586	MAL1P1.70		+
chrPF3D7_14_V3	1859101	1861049	PF14_0430		+
chrPF3D7_14_V3	1861728	1864374	PF14_0431		-
chrPF3D7_01_V3	238904	248096	MAL1P1.47		+
chrPF3D7_01_V3	249469	252249	MAL1P1.48		-
chrPF3D7_01_V3	256013	258987	MAL1P1.50		-
chrPF3D7_14_V3	1906151	1915157	PF14_0442		+
chrPF3D7_13_V3	511324	512625	PF13_0073		+
chrPF3D7_13_V3	527347	532885	PF13_0074		+
chrPF3D7_01_V3	274529	278765	MAL1P1.56		+
chrPF3D7_13_V3	532939	533977	PF13_0075		+
chrPF3D7_13_V3	540179	543758	MAL13P1.63		+
chrPF3D7_13_V3	547201	555904	MAL13P1.66		+
chrPF3D7_01_V3	299775	301082	MAL1P1.65		-
chrPF3D7_01_V3	305515	310411	MAL1P2.03		-
chrPF3D7_13_V3	559580	560452	MAL13P1.68		+
chrPF3D7_14_V3	2007385	2011449	PF14_0468		+
chrPF3D7_14_V3	2019163	2023660	PF14_0470		-
chrPF3D7_01_V3	338320	344986	MAL1P2.10		+
chrPF3D7_01_V3	353466	357364	MAL1P2.15		-
chrPF3D7_13_V3	612774	613799	PF13_0082		-
chrPF3D7_13_V3	640304	640596	MAL13P1.80		-
chrPF3D7_14_V3	2107822	2111737	PF14_0489		+
chrPF3D7_13_V3	645489	647146	MAL13P1.82		-
chrPF3D7_14_V3	2133246	2139816	PF14_0495		+
chrPF3D7_13_V3	691131	694008	MAL13P1.88		-
chrPF3D7_01_V3	422929	428729	MAL1P2.36		-
chrPF3D7_01_V3	432690	436194	MAL1P2.38		-
chrPF3D7_13_V3	723928	726459	MAL13P1.90		+
chrPF3D7_14_V3	2213858	2216744	PF14_0512		+
chrPF3D7_01_V3	465875	471344	MAL1P3.03		+
chrPF3D7_13_V3	754963	756299	MAL13P1.97		+
chrPF3D7_13_V3	756465	758179	MAL13P1.100		+
chrPF3D7_01_V3	487648	488335	MAL1P3.05		+
chrPF3D7_01_V3	496392	501225	MAL1P3.07		+
chrPF3D7_14_V3	2244048	2244513	PF14_0522		-
chrPF3D7_13_V3	790241	794559	MAL13P1.103		+
chrPF3D7_01_V3	528828	538073	PFA0665w		+
chrPF3D7_13_V3	817130	825695	PF13_0115		+
chrPF3D7_14_V3	2258413	2260246	PF14_0527		+
chrPF3D7_14_V3	2266148	2269799	PF14_0529		+
chrPF3D7_14_V3	2270476	2276191	PF14_0530		-
chrPF3D7_14_V3	2284060	2289175	PF14_0532		+
chrPF3D7_13_V3	851605	852899	PF13_0119		+
chrPF3D7_13_V3	854177	858506	PF13_0120		+
chrPF3D7_14_V3	2339731	2341975	PF14_0544		+
chrPF3D7_14_V3	2349932	2359100	PF14_0547		+
chrPF3D7_13_V3	863814	865863	PF13_0123		+
chrPF3D7_13_V3	865957	876980	MAL13P1.114		-
chrPF3D7_01_V3	609109	616613	PFA0765c		-
chrPF3D7_13_V3	916186	917065	PF13_0125		-
chrPF3D7_13_V3	936440	942931	MAL13P1.123		+
chrPF3D7_13_V3	943793	948697	MAL13P1.124		+
chrPF3D7_14_V3	2422854	2425248	PF14_0564		+
chrPF3D7_06_V3	15064	16410	PFF0015c		-
chrPF3D7_06_V3	31964	33244	PFF0035c		-
chrPF3D7_06_V3	70944	71932	PFF0085w		+
chrPF3D7_13_V3	975405	976464	PF13_0131		+
chrPF3D7_14_V3	2465039	2469938	PF14_0577		+
chrPF3D7_06_V3	122630	124409	PFF0145w		+
chrPF3D7_06_V3	141414	148940	PFF0175c		-
chrPF3D7_06_V3	151051	152383	PFF0180w		+
chrPF3D7_06_V3	152537	160452	PFF0185c		-
chrPF3D7_14_V3	2503096	2511453	PF14_0588		+
chrPF3D7_06_V3	163824	169857	PFF0195c		-
chrPF3D7_14_V3	2513620	2516893	PF14_0589		+
chrPF3D7_06_V3	171297	177237	PFF0200c		-
chrPF3D7_13_V3	1052975	1054487	PF13_0144		-
chrPF3D7_14_V3	2523868	2527942	PF14_0593		-
chrPF3D7_14_V3	2530379	2540348	PF14_0594		-
chrPF3D7_06_V3	189008	198075	PFF0220w		+
chrPF3D7_06_V3	198858	204352	PFF0225w		+
chrPF3D7_13_V3	1079961	1088388	MAL13P1.140		-
chrPF3D7_14_V3	2549639	2551380	PF14_0596		+
chrPF3D7_06_V3	222735	224284	PFF0260w		+
chrPF3D7_06_V3	228128	234832	PFF0275c		-
chrPF3D7_13_V3	1142079	1149126	MAL13P1.148		+
chrPF3D7_06_V3	250608	253800	PFF0295c		-
chrPF3D7_06_V3	257599	259970	PFF0300w		+
chrPF3D7_06_V3	261026	261941	PFF0305c		-
chrPF3D7_06_V3	270549	277758	PFF0325c		-
chrPF3D7_13_V3	1174155	1175658	MAL13P1.150		+
chrPF3D7_06_V3	301869	303286	PFF0355c		-
chrPF3D7_14_V3	2603451	2603931	PF14_0612		-
chrPF3D7_14_V3	2606239	2616569	PF14_0613		+
chrPF3D7_06_V3	311545	313111	PFF0370w		+
chrPF3D7_13_V3	1220370	1225758	PF13_0161		-
chrPF3D7_13_V3	1229915	1231397	MAL13P1.154		+
chrPF3D7_06_V3	320735	328994	PFF0380w		+
chrPF3D7_13_V3	1251305	1254932	MAL13P1.157		+
chrPF3D7_13_V3	1255479	1257603	MAL13P1.158		+
chrPF3D7_14_V3	2660969	2681655	PF14_0626		+
chrPF3D7_14_V3	2689453	2692276	PF14_0630		+
chrPF3D7_14_V3	2693762	2702999	PF14_0631		-
chrPF3D7_14_V3	2708367	2712142	PF14_0632		+
chrPF3D7_06_V3	402741	407238	PFF0470w		+
chrPF3D7_06_V3	421151	422617	PFF0485c		-
chrPF3D7_14_V3	2735857	2741147	PF14_0637		+
chrPF3D7_06_V3	425799	431853	PFF0490w		+
chrPF3D7_14_V3	2756614	2763100	PF14_0644		-
chrPF3D7_14_V3	2770049	2775257	PF14_0647		+
chrPF3D7_06_V3	467475	468637	PFF0550w		+
chrPF3D7_14_V3	2785256	2793272	PF14_0649		-
chrPF3D7_13_V3	1341455	1343365	PF13_0180		+
chrPF3D7_14_V3	2808426	2811015	PF14_0652		+
chrPF3D7_06_V3	490852	501135	PFF0575c		-
chrPF3D7_14_V3	2851191	2861517	PF14_0664		+
chrPF3D7_14_V3	2863972	2865194	PF14_0666		-
chrPF3D7_06_V3	540071	544793	PFF0645c		-
chrPF3D7_06_V3	548274	552366	PFF0655c		-
chrPF3D7_06_V3	554451	558223	PFF0660w		+
chrPF3D7_06_V3	566133	578988	PFF0670w		+
chrPF3D7_06_V3	579429	585891	PFF0675c		-
chrPF3D7_13_V3	1449498	1451108	MAL13P1.179		+
chrPF3D7_14_V3	2911332	2914301	PF14_0679		+
chrPF3D7_06_V3	612465	614764	PFF0710w		+
chrPF3D7_14_V3	2925080	2928620	PF14_0683		+
chrPF3D7_14_V3	2928769	2930494	PF14_0684		+
chrPF3D7_06_V3	630964	640169	PFF0745c		-
chrPF3D7_06_V3	662430	667851	PFF0770c		-
chrPF3D7_14_V3	2944608	2951498	PF14_0690		+
chrPF3D7_14_V3	2960668	2961592	PF14_0693		-
chrPF3D7_14_V3	2965803	2968281	PF14_0695		+
chrPF3D7_06_V3	684738	688854	PFF0800w		+
chrPF3D7_06_V3	710055	714573	PFF0830w		+
chrPF3D7_14_V3	2988523	2991169	PF14_0703		+
chrPF3D7_06_V3	738255	739262	PFF0850c		-
chrPF3D7_06_V3	741265	742403	PFF0855c		-
chrPF3D7_13_V3	1591501	1595110	PF13_0221		-
chrPF3D7_06_V3	758605	760993	PFF0870w		+
[truncated: 443 more rows]
