# Supplementary material for: A comprehensive epigenome map of Plasmodium falciparum reveals unique mechanisms of transcriptional regulation and identifies H3K36me2 as a global mark of gene suppression
Source: Epigenetics Chromatin. 2015 Sep 17;8:32. doi: 10.1186/s13072-015-0029-1 (PMC4574195; doi:10.1186/s13072-015-0029-1)
Supplement: Supplementary file 3 — Additional file 3: Table S6. Co-ordinates for transcription start sites (TSSs) and transcription termination sites (TTSs) for all the Plasmodium falciparum genes. [file 13072_2015_29_MOESM3_ESM.xls]

## Sheet: Sheet1
Chromosome	Gene_ID	newTSS	newTTS	strand	TSS	TTS	ΔTSS	ΔTTS
Pf3D7_10_v3	PF3D7_1025400	1057479	1086992	-	1061399	1067085	19907	3920
Pf3D7_11_v3	PF3D7_1125000	981261	999991	-	983951	985619	14372	2690
Pf3D7_12_v3	PF3D7_1234000	1407252	1426820	-	1411607	1413104	13716	4355
Pf3D7_04_v3	PF3D7_0403300	177633	195101	-	180430	181551	13550	2797
Pf3D7_13_v3	PF3D7_1321400	874495	889699	+	887271	889699	12776	0
Pf3D7_12_v3	PF3D7_1211700	509359	525174	+	521687	524470	12328	704
PFC10_API_IRAB	PFC10_API0019	15421	28113	-	15422	15787	12326	1
Pf3D7_13_v3	PF3D7_1359800	2381085	2395514	-	2393340	2394355	12255	1159
Pf3D7_14_v3	PF3D7_1452700	2155285	2170201	+	2167219	2169540	11934	661
Pf3D7_13_v3	PF3D7_1325500	1052016	1069187	+	1063944	1066411	11928	2776
Pf3D7_06_v3	PF3D7_0619700	824472	841693	-	828199	830389	11304	3727
Pf3D7_03_v3	PF3D7_0305400	249709	274684	+	260332	261085	10623	13599
Pf3D7_10_v3	PF3D7_1032900	1315176	1331561	-	1315718	1320949	10612	542
Pf3D7_13_v3	PF3D7_1364900	2605841	2618342	-	2606397	2608050	10292	556
Pf3D7_06_v3	PF3D7_0608000	320360	347521	-	335107	337368	10153	14747
Pf3D7_14_v3	PF3D7_1472100	2941599	2953295	-	2941600	2943259	10036	1
Pf3D7_14_v3	PF3D7_1433700	1340614	1359029	-	1342484	1348994	10035	1870
Pf3D7_09_v3	PF3D7_0930900	1246769	1257907	-	1247268	1247940	9967	499
Pf3D7_08_v3	PF3D7_0818600	844569	856885	-	845253	847380	9505	684
Pf3D7_07_v3	PF3D7_0729200	1238021	1251915	+	1247398	1248264	9377	3651
Pf3D7_14_v3	PF3D7_1428600	1117751	1132067	+	1127042	1129031	9291	3036
Pf3D7_05_v3	PF3D7_0515400	628604	641047	+	637354	640381	8750	666
Pf3D7_11_v3	PF3D7_1106300	258489	274886	-	263604	266570	8316	5115
Pf3D7_02_v3	PF3D7_0216500	670203	684828	+	678487	683703	8284	1125
Pf3D7_13_v3	PF3D7_1316200	671945	681394	+	680039	680855	8094	539
Pf3D7_03_v3	PF3D7_0316200	647891	665286	-	649849	657247	8039	1958
Pf3D7_14_v3	PF3D7_1465300	2635006	2648134	+	2643004	2646192	7998	1942
Pf3D7_06_v3	PF3D7_0616000	661945	673014	+	669860	671632	7915	1382
Pf3D7_04_v3	PF3D7_0424300	1085659	1098518	+	1093138	1097835	7479	683
Pf3D7_06_v3	PF3D7_0606800	288292	296517	-	288377	289276	7241	85
Pf3D7_13_v3	PF3D7_1349400	1976679	1996018	+	1983823	1985011	7144	11007
Pf3D7_14_v3	PF3D7_1412800	511692	525305	-	516574	518193	7112	4882
Pf3D7_06_v3	PF3D7_0613900	575210	592998	-	579435	585896	7102	4225
Pf3D7_04_v3	PF3D7_0403700	205505	216480	-	206228	209394	7086	723
Pf3D7_14_v3	PF3D7_1426600	1030929	1042334	+	1031065	1035360	6974	136
Pf3D7_08_v3	PF3D7_0817400	794286	804650	-	794287	797806	6844	1
Pf3D7_11_v3	PF3D7_1112300	470311	481494	-	471946	474674	6820	1635
Pf3D7_11_v3	PF3D7_1131700	1226158	1233273	+	1225688	1226474	6799	-470
Pf3D7_05_v3	PF3D7_0509200	380283	389282	+	386956	388505	6673	777
Pf3D7_04_v3	PF3D7_0407200	362432	371353	-	363599	364933	6420	1167
Pf3D7_14_v3	PF3D7_1418900	782755	792172	-	783078	785819	6353	323
Pf3D7_04_v3	PF3D7_0414000	621846	639471	-	626891	633126	6345	5045
Pf3D7_13_v3	PF3D7_1351100	2032569	2047757	-	2040405	2041555	6202	7836
Pf3D7_06_v3	PF3D7_0618600	774242	783864	-	775980	777835	6029	1738
Pf3D7_11_v3	PF3D7_1145300	1798775	1805550	-	1798776	1799670	5880	1
Pf3D7_08_v3	PF3D7_0809800	502169	512508	-	502338	506698	5810	169
Pf3D7_07_v3	PF3D7_0731700	1366255	1373001	+	1372063	1372760	5808	241
Pf3D7_13_v3	PF3D7_1364700	2596003	2605641	+	2601801	2602895	5798	2746
Pf3D7_14_v3	PF3D7_1459300	2426422	2434502	+	2432177	2432746	5755	1756
Pf3D7_14_v3	PF3D7_1425300	983099	993443	-	985365	987755	5688	2266
Pf3D7_01_v3	PF3D7_0103700	160890	168894	+	166513	168687	5623	207
Pf3D7_13_v3	PF3D7_1330700	1284524	1293516	+	1290118	1292954	5594	562
Pf3D7_14_v3	PF3D7_1466400	2713916	2722847	-	2714844	2717285	5562	928
Pf3D7_13_v3	PF3D7_1320800	849415	858376	+	854932	856463	5517	1913
Pf3D7_05_v3	PF3D7_0530600	1247520	1255378	-	1248368	1249961	5417	848
Pf3D7_10_v3	PF3D7_1020800	834819	843709	+	840212	843403	5393	306
Pf3D7_09_v3	PF3D7_0906600	317826	328717	-	320811	323342	5375	2985
Pf3D7_11_v3	PF3D7_1123500	928946	938676	-	929354	933364	5312	408
Pf3D7_12_v3	PF3D7_1245300	1887803	1896390	+	1893069	1893903	5266	2487
Pf3D7_08_v3	PF3D7_0829900	1270370	1279239	+	1275625	1278795	5255	444
Pf3D7_12_v3	PF3D7_1217900	695437	704989	+	700531	702211	5094	2778
Pf3D7_08_v3	PF3D7_0808200	414443	423145	-	416344	418065	5080	1901
Pf3D7_06_v3	PF3D7_0612600	522812	530133	-	523657	525105	5028	845
Pf3D7_13_v3	PF3D7_1367500	2687148	2694327	+	2692076	2693282	4928	1045
Pf3D7_05_v3	PF3D7_0516100	662600	677587	+	667486	674861	4886	2726
Pf3D7_06_v3	PF3D7_0604400	180034	185843	+	184892	185843	4858	0
Pf3D7_13_v3	PF3D7_1338600	1554082	1564577	-	1556659	1559734	4843	2577
Pf3D7_10_v3	PF3D7_1023300	981787	990148	-	984228	985330	4818	2441
Pf3D7_13_v3	PF3D7_1344000	1754738	1762345	+	1759466	1761991	4728	354
Pf3D7_04_v3	PF3D7_0411100	498764	509799	-	504478	505095	4704	5714
Pf3D7_14_v3	PF3D7_1439900	1617933	1624719	+	1622576	1623612	4643	1107
Pf3D7_13_v3	PF3D7_1347800	1906896	1912832	+	1911507	1912832	4611	0
Pf3D7_02_v3	PF3D7_0209200	380323	391155	-	384865	386580	4575	4542
Pf3D7_04_v3	PF3D7_0410400	470040	475859	+	474542	475558	4502	301
Pf3D7_03_v3	PF3D7_0320700	860523	867195	+	865014	866420	4491	775
Pf3D7_14_v3	PF3D7_1449700	2035048	2045977	-	2038132	2041542	4435	3084
Pf3D7_13_v3	PF3D7_1349100	1969656	1975152	-	1969769	1970752	4400	113
Pf3D7_13_v3	PF3D7_1359600	2367558	2379402	+	2371882	2377959	4324	1443
Pf3D7_06_v3	PF3D7_0606400	263935	269145	-	263936	264830	4315	1
Pf3D7_14_v3	PF3D7_1436100	1457081	1467342	-	1461388	1467590	4307	-248
Pf3D7_09_v3	PF3D7_0902400	106513	112649	-	106514	108406	4243	1
Pf3D7_13_v3	PF3D7_1357900	2291400	2308218	+	2295637	2297156	4237	11062
Pf3D7_06_v3	PF3D7_0610700	448473	461250	+	452667	453446	4194	7804
Pf3D7_08_v3	PF3D7_0820100	908672	914871	-	909207	910716	4155	535
Pf3D7_13_v3	PF3D7_1359200	2347341	2356940	-	2350437	2352820	4120	3096
Pf3D7_11_v3	PF3D7_1116600	622982	633550	-	626709	629432	4118	3727
Pf3D7_06_v3	PF3D7_0629500	1208890	1220045	-	1213948	1216005	4040	5058
Pf3D7_11_v3	PF3D7_1128500	1103794	1110360	+	1107786	1109942	3992	418
Pf3D7_12_v3	PF3D7_1210500	466261	478532	+	470229	471545	3968	6987
Pf3D7_12_v3	PF3D7_1235600	1480358	1489731	+	1484306	1485911	3948	3820
Pf3D7_09_v3	PF3D7_0922300	902051	906651	-	905998	908357	3947	-1706
Pf3D7_07_v3	PF3D7_0730300	1293534	1302791	+	1297459	1301454	3925	1337
Pf3D7_07_v3	PF3D7_0709600	427345	437675	-	429857	433758	3917	2512
Pf3D7_11_v3	PF3D7_1128400	1103794	1110360	-	1104216	1106505	3855	422
Pf3D7_04_v3	PF3D7_0419400	854168	866325	+	857998	865957	3830	368
Pf3D7_09_v3	PF3D7_0920100	822617	830955	-	825336	827140	3815	2719
Pf3D7_07_v3	PF3D7_0724700	1033664	1049911	-	1034969	1046109	3802	1305
Pf3D7_12_v3	PF3D7_1232300	1332486	1343592	+	1336272	1337213	3786	6379
Pf3D7_12_v3	PF3D7_1247600	1962773	1968010	-	1962774	1964258	3752	1
Pf3D7_08_v3	PF3D7_0824300	1055407	1065304	-	1059246	1061567	3737	3839
Pf3D7_13_v3	PF3D7_1362600	2502418	2507726	+	2506148	2507214	3730	512
Pf3D7_13_v3	PF3D7_1340500	1612663	1620528	+	1613197	1616805	3723	534
Pf3D7_08_v3	PF3D7_0821900	975560	981907	-	977432	978188	3719	1872
Pf3D7_06_v3	PF3D7_0612000	505261	511926	-	507678	508286	3640	2417
Pf3D7_05_v3	PF3D7_0528500	1171289	1177660	+	1174907	1177067	3618	593
Pf3D7_08_v3	PF3D7_0832200.2	1388559	1394900	-	1392168	1393491	3609	1409
Pf3D7_03_v3	PF3D7_0311700	499106	511744	+	502698	505848	3592	5896
Pf3D7_12_v3	PF3D7_1220700	822629	827712	-	822958	824204	3508	329
Pf3D7_10_v3	PF3D7_1011500	443114	447875	-	443874	444401	3474	760
Pf3D7_14_v3	PF3D7_1461500	2497120	2500860	+	2496050	2497400	3460	-1070
Pf3D7_07_v3	PF3D7_0722500	954408	961462	-	956920	958017	3445	2512
Pf3D7_13_v3	PF3D7_1320100	829438	838739	-	834180	835308	3431	4742
Pf3D7_12_v3	PF3D7_1206900	307407	313259	+	310831	313239	3424	20
Pf3D7_11_v3	PF3D7_1130500	1168259	1179763	+	1171680	1175724	3421	4039
Pf3D7_07_v3	PF3D7_0706700	319521	326461	-	322907	325528	3386	933
Pf3D7_14_v3	PF3D7_1421600	881826	888528	+	885211	887870	3385	658
Pf3D7_14_v3	PF3D7_1436700	1494999	1501917	-	1495799	1498533	3384	800
Pf3D7_13_v3	PF3D7_1318000	745269	749894	-	745947	746525	3369	678
Pf3D7_14_v3	PF3D7_1439100	1577408	1593282	+	1580750	1588857	3342	4425
Pf3D7_05_v3	PF3D7_0525300	1051576	1057239	-	1052468	1053913	3326	892
Pf3D7_10_v3	PF3D7_1006300	265530	270162	-	265750	266836	3326	220
Pf3D7_07_v3	PF3D7_0716400	716694	721467	+	720010	721467	3316	0
Pf3D7_09_v3	PF3D7_0924200	977871	986583	+	981152	984334	3281	2249
Pf3D7_11_v3	PF3D7_1117000	646640	654604	-	646922	651343	3261	282
Pf3D7_03_v3	PF3D7_0316900	677190	684441	-	679234	681277	3164	2044
Pf3D7_01_v3	PF3D7_0104200	181897	187385	-	182822	184222	3163	925
Pf3D7_10_v3	PF3D7_1022900	954771	963047	-	958939	959896	3151	4168
Pf3D7_12_v3	PF3D7_1231800	1311555	1321010	+	1314696	1320170	3141	840
Pf3D7_12_v3	PF3D7_1250800	2074581	2083276	+	2077718	2082887	3137	389
Pf3D7_09_v3	PF3D7_0915200	642518	649574	+	645632	646600	3114	2974
Pf3D7_14_v3	PF3D7_1476400	3139012	3145269	+	3142075	3144341	3063	928
Pf3D7_02_v3	PF3D7_0204000	175915	189241	+	178955	181526	3040	7715
Pf3D7_14_v3	PF3D7_1411900	477392	483721	+	480431	481414	3039	2307
Pf3D7_12_v3	PF3D7_1223900	971050	976428	-	972710	973393	3035	1660
Pf3D7_11_v3	PF3D7_1125900	1010435	1017832	+	1013466	1013747	3031	4085
Pf3D7_12_v3	PF3D7_1230400	1251175	1256070	-	1251914	1253067	3003	739
Pf3D7_13_v3	PF3D7_1310600	465090	469553	-	465091	466552	3001	1
Pf3D7_03_v3	PF3D7_0320600	860523	866809	-	862741	863832	2977	2218
Pf3D7_08_v3	PF3D7_0825400	1093480	1097901	+	1096423	1097363	2943	538
Pf3D7_10_v3	PF3D7_1030900	1251146	1254742	+	1251151	1251807	2935	5
Pf3D7_12_v3	PF3D7_1238900	1609495	1619775	-	1615323	1616852	2923	5828
Pf3D7_06_v3	PF3D7_0626600	1069970	1076818	-	1073458	1073895	2923	3488
Pf3D7_14_v3	PF3D7_1458300	2390162	2399716	-	2391783	2396831	2885	1621
Pf3D7_05_v3	PF3D7_0514500	604219	609209	-	605027	606330	2879	808
Pf3D7_05_v3	PF3D7_0530100	1224013	1228202	+	1226883	1227757	2870	445
Pf3D7_14_v3	PF3D7_1471300	2915240	2920871	-	2915747	2918006	2865	507
Pf3D7_11_v3	PF3D7_1135000.1	1369464	1377742	+	1372311	1373859	2847	3883
Pf3D7_11_v3	PF3D7_1111200	438465	444457	-	439698	441680	2777	1233
Pf3D7_13_v3	PF3D7_1372300	2843007	2847319	+	2845767	2846538	2760	781
Pf3D7_14_v3	PF3D7_1414900	601980	608317	-	601981	605559	2758	1
Pf3D7_08_v3	PF3D7_0811600	575418	589706	-	582983	586953	2753	7565
Pf3D7_14_v3	PF3D7_1469400	2842474	2849667	+	2845203	2846516	2729	3151
Pf3D7_14_v3	PF3D7_1444400	1828285	1839868	+	1831009	1832803	2724	7065
Pf3D7_12_v3	PF3D7_1253300	2172653	2176870	+	2175329	2176087	2676	783
Pf3D7_13_v3	PF3D7_1344300	1773269	1781716	-	1774275	1779042	2674	1006
Pf3D7_04_v3	PF3D7_0414200.1	647227	651062	-	647389	648388	2674	162
Pf3D7_10_v3	PF3D7_1018700	744366	749752	+	747028	748887	2662	865
Pf3D7_03_v3	PF3D7_0315000	608720	614172	+	611334	612014	2614	2158
Pf3D7_01_v3	PF3D7_0107800	319795	327439	+	322371	326072	2576	1367
Pf3D7_14_v3	PF3D7_1422000	888790	895609	-	891991	893049	2560	3201
Pf3D7_11_v3	PF3D7_1114400	545571	551839	-	547383	549296	2543	1812
Pf3D7_09_v3	PF3D7_0935500	1398279	1403540	-	1400800	1402052	2521	1488
Pf3D7_05_v3	PF3D7_0511200	468549	478716	+	471055	474058	2506	4658
Pf3D7_03_v3	PF3D7_0316600	665379	673374	-	669302	670873	2501	3923
Pf3D7_09_v3	PF3D7_0909700	438438	444198	+	440914	444024	2476	174
Pf3D7_07_v3	PF3D7_0710300	459507	475999	-	472501	473541	2458	12994
Pf3D7_14_v3	PF3D7_1446300	1895895	1904165	+	1898351	1901926	2456	2239
Pf3D7_09_v3	PF3D7_0921700	877481	888044	-	883515	885592	2452	6034
Pf3D7_03_v3	PF3D7_0311300	479469	485850	-	480122	483453	2397	653
Pf3D7_12_v3	PF3D7_1232700	1343669	1351361	+	1346052	1350512	2383	849
Pf3D7_11_v3	PF3D7_1145200	1788315	1797731	-	1789323	1795370	2361	1008
Pf3D7_05_v3	PF3D7_0521500	875722	881001	+	878068	879762	2346	1239
Pf3D7_14_v3	PF3D7_1454100	2219009	2227465	+	2221351	2221884	2342	5581
Pf3D7_10_v3	PF3D7_1033300	1336665	1341155	-	1338124	1338818	2337	1459
Pf3D7_11_v3	PF3D7_1143300	1728795	1735234	-	1731899	1732900	2334	3104
Pf3D7_13_v3	PF3D7_1329100	1226735	1236746	-	1227372	1234418	2328	637
Pf3D7_09_v3	PF3D7_0924000	970224	977776	+	972548	976637	2324	1139
Pf3D7_06_v3	PF3D7_0620300	847609	853176	-	848405	850864	2312	796
Pf3D7_03_v3	PF3D7_0302100	111799	118688	+	114070	118086	2271	602
Pf3D7_12_v3	PF3D7_1221000	835958	846159	-	836912	843901	2258	954
Pf3D7_12_v3	PF3D7_1229100	1192143	1201468	-	1192888	1199214	2254	745
Pf3D7_04_v3	PF3D7_0418100	810162	816894	-	810995	814642	2252	833
Pf3D7_08_v3	PF3D7_0817300	781111	791859	-	782909	789616	2243	1798
Pf3D7_10_v3	PF3D7_1012700	485022	498588	+	487252	491828	2230	6760
Pf3D7_02_v3	PF3D7_0208400	337245	351568	-	343308	349340	2228	6063
Pf3D7_05_v3	PF3D7_0509600	401117	406471	+	403342	405642	2225	829
Pf3D7_09_v3	PF3D7_0932100	1278205	1286067	-	1279219	1283879	2188	1014
Pf3D7_13_v3	PF3D7_1329500	1249878	1260400	+	1252059	1257973	2181	2427
Pf3D7_10_v3	PF3D7_1030300	1232822	1239175	-	1233667	1237002	2173	845
Pf3D7_12_v3	PF3D7_1243500	1817909	1824748	-	1820881	1822595	2153	2972
Pf3D7_09_v3	PF3D7_0916500	683206	695722	-	691568	693570	2152	8362
Pf3D7_07_v3	PF3D7_0724900	1050329	1064121	+	1052465	1058158	2136	5963
Pf3D7_14_v3	PF3D7_1432900	1291916	1299323	-	1296173	1297211	2112	4257
Pf3D7_09_v3	PF3D7_0908400	386099	397843	-	388149	388736	2050	9107
Pf3D7_13_v3	PF3D7_1311500	485539	493654	-	489927	491609	2045	4388
Pf3D7_12_v3	PF3D7_1229300	1202952	1208117	+	1204991	1207963	2039	154
Pf3D7_12_v3	PF3D7_1216200	646853	652460	+	648889	650552	2036	1908
Pf3D7_08_v3	PF3D7_0811300	565796	575314	+	567824	573148	2028	2166
Pf3D7_14_v3	PF3D7_1440800	1663450	1667670	+	1665463	1667543	2013	127
Pf3D7_06_v3	PF3D7_0629900	1248424	1251948	+	1250412	1251651	1988	297
Pf3D7_07_v3	PF3D7_0706200	302336	308780	+	304315	304755	1979	4025
Pf3D7_03_v3	PF3D7_0317200	689636	696778	-	690154	694815	1963	518
Pf3D7_06_v3	PF3D7_0617100	708105	715602	+	710059	714576	1954	1026
Pf3D7_11_v3	PF3D7_1136500.2	1426854	1437123	-	1431881	1435170	1953	5027
Pf3D7_04_v3	PF3D7_0419900	876074	906049	+	878022	893866	1948	12183
Pf3D7_12_v3	PF3D7_1208700	401412	409756	+	403350	404814	1938	4942
Pf3D7_14_v3	PF3D7_1414100	558164	562812	+	560093	562324	1929	488
Pf3D7_14_v3	PF3D7_1414400	573571	588089	+	575496	577055	1925	11034
Pf3D7_12_v3	PF3D7_1222600	905289	914994	+	907203	914501	1914	493
Pf3D7_09_v3	PF3D7_0936100	1429496	1433050	+	1430607	1431146	1904	1111
Pf3D7_05_v3	PF3D7_0524000	996867	1003789	+	998753	1002124	1886	1665
Pf3D7_04_v3	PF3D7_0402200	122946	136352	-	127712	134468	1884	4766
Pf3D7_10_v3	PF3D7_1037300	1476629	1480720	-	1477940	1478845	1875	1311
Pf3D7_01_v3	PF3D7_0102500	110941	117674	+	110750	115799	1875	-191
Pf3D7_13_v3	PF3D7_1338300	1546818	1551493	+	1548692	1550396	1874	1097
Pf3D7_03_v3	PF3D7_0320800	868972	873118	+	870817	872342	1845	776
Pf3D7_14_v3	PF3D7_1445500	1865777	1869598	+	1867616	1868065	1839	1533
Pf3D7_05_v3	PF3D7_0518300	757650	762837	-	759831	760998	1839	2181
Pf3D7_07_v3	PF3D7_0711400	498969	504415	-	500408	502594	1821	1439
Pf3D7_10_v3	PF3D7_1033900	1353524	1357381	-	1354454	1355571	1810	930
Pf3D7_02_v3	PF3D7_0204800	207967	212632	-	209583	210833	1799	1616
Pf3D7_08_v3	PF3D7_0831800	1371888	1377093	-	1374236	1375299	1794	2348
Pf3D7_02_v3	PF3D7_0220000	794959	802957	+	796752	801586	1793	1371
Pf3D7_13_v3	PF3D7_1368200	2712855	2717219	-	2713463	2715436	1783	608
Pf3D7_13_v3	PF3D7_1310400	457211	462515	+	458961	462368	1750	147
Pf3D7_12_v3	PF3D7_1249900	2040320	2044952	-	2041293	2043212	1740	973
Pf3D7_13_v3	PF3D7_1332800	1347045	1354538	+	1348779	1349522	1734	5016
Pf3D7_13_v3	PF3D7_1370300	2786240	2790149	+	2787972	2788913	1732	1236
Pf3D7_11_v3	PF3D7_1108300	360694	363526	+	362421	362887	1727	639
Pf3D7_04_v3	PF3D7_0406700	345733	351499	+	347458	351499	1725	0
Pf3D7_14_v3	PF3D7_1450000	2046073	2051468	+	2047793	2050083	1720	1385
Pf3D7_06_v3	PF3D7_0627100	1087472	1094638	+	1089190	1094328	1718	310
Pf3D7_03_v3	PF3D7_0322400	940852	946936	+	942545	945301	1693	1635
Pf3D7_09_v3	PF3D7_0916700	696187	699704	-	696863	698029	1675	676
Pf3D7_07_v3	PF3D7_0709000	401555	406940	+	403222	406317	1667	623
Pf3D7_13_v3	PF3D7_1308500	392765	396603	-	393857	394936	1667	1092
Pf3D7_13_v3	PF3D7_1319400	800071	807591	+	801712	806029	1641	1562
Pf3D7_05_v3	PF3D7_0511300	472298	480512	-	474487	478882	1630	2189
Pf3D7_06_v3	PF3D7_0617900	752770	757103	+	754395	754805	1625	2298
Pf3D7_13_v3	PF3D7_1365700	2623194	2627720	-	2624553	2626098	1622	1359
Pf3D7_03_v3	PF3D7_0302900	151228	157768	-	152168	156146	1622	940
Pf3D7_13_v3	PF3D7_1344900	1799653	1806590	+	1801271	1805737	1618	853
Pf3D7_10_v3	PF3D7_1012400	474455	478179	-	475327	476563	1616	872
Pf3D7_09_v3	PF3D7_0935600	1403592	1410742	+	1405192	1407022	1600	3720
Pf3D7_13_v3	PF3D7_1369700	2777337	2780670	-	2778005	2779071	1599	668
Pf3D7_11_v3	PF3D7_1124000	946993	956915	+	948591	950707	1598	6208
Pf3D7_09_v3	PF3D7_0923500	955011	957951	+	956605	957835	1594	116
Pf3D7_07_v3	PF3D7_0715400	687523	690442	-	687891	688848	1594	368
Pf3D7_10_v3	PF3D7_1016600	665435	668240	-	665658	666654	1586	223
Pf3D7_03_v3	PF3D7_0323500	984681	994291	+	986265	987610	1584	6681
Pf3D7_13_v3	PF3D7_1354400	2168973	2171999	-	2169314	2170416	1583	341
Pf3D7_10_v3	PF3D7_1002100	105819	110244	-	106653	108662	1582	834
Pf3D7_06_v3	PF3D7_0628200	1158283	1169142	-	1159862	1169080	1579	62
Pf3D7_06_v3	PF3D7_0626800	1077437	1082334	+	1078995	1081320	1558	1014
Pf3D7_09_v3	PF3D7_0932800	1302816	1309340	-	1303390	1307789	1551	574
Pf3D7_07_v3	PF3D7_0726500	1125642	1138128	-	1126556	1136577	1551	914
Pf3D7_10_v3	PF3D7_1004300	198418	204391	-	199452	202844	1547	1034
Pf3D7_12_v3	PF3D7_1214600	613390	616111	-	613561	614574	1537	171
Pf3D7_12_v3	PF3D7_1253000	2166647	2170599	+	2168181	2169759	1534	840
Pf3D7_07_v3	PF3D7_0707700	356166	361119	-	357700	360585	1534	534
Pf3D7_13_v3	PF3D7_1322000	914828	919709	+	916360	918594	1532	1115
Pf3D7_04_v3	PF3D7_0419500	866396	869642	-	866501	868111	1531	105
Pf3D7_12_v3	PF3D7_1205500	241282	248608	+	242811	248168	1529	440
Pf3D7_11_v3	PF3D7_1127900	1082962	1086588	-	1083321	1085062	1526	359
Pf3D7_05_v3	PF3D7_0508800	357610	365967	-	363588	364442	1525	5978
Pf3D7_10_v3	PF3D7_1009700	389448	392688	-	389504	391165	1523	56
Pf3D7_13_v3	PF3D7_1309800	437927	448173	-	445611	446658	1515	7684
Pf3D7_14_v3	PF3D7_1414200	562885	566759	-	564024	565247	1512	1139
Pf3D7_14_v3	PF3D7_1435700.1	1444842	1450999	-	1445085	1449491	1508	243
Pf3D7_10_v3	PF3D7_1008000	319504	328826	+	321011	328150	1507	676
Pf3D7_12_v3	PF3D7_1222400	889076	902923	+	890581	898257	1505	4666
Pf3D7_13_v3	PF3D7_1356800	2248086	2262631	+	2249587	2261721	1501	910
Pf3D7_07_v3	PF3D7_0730400	1302847	1315941	+	1304347	1305096	1500	10845
Pf3D7_10_v3	PF3D7_1029800	1211448	1214461	-	1211658	1212971	1490	210
Pf3D7_05_v3	PF3D7_0515700	652749	656825	-	653966	655336	1489	1217
Pf3D7_14_v3	PF3D7_1474600	3059379	3063542	+	3060864	3062634	1485	908
Pf3D7_02_v3	PF3D7_0220700	832336	835409	+	833805	834688	1469	721
Pf3D7_11_v3	PF3D7_1139900	1592498	1595451	+	1593966	1594951	1468	500
Pf3D7_06_v3	PF3D7_0609100	369212	392214	-	388915	390748	1466	19703
Pf3D7_12_v3	PF3D7_1224100	976504	979342	-	976820	977889	1453	316
Pf3D7_01_v3	PF3D7_0113900	536600	539477	+	537109	538025	1452	509
Pf3D7_01_v3	PF3D7_0113900	536600	539477	-	537109	538025	1452	509
Pf3D7_12_v3	PF3D7_1242400	1794396	1800371	+	1795845	1797860	1449	2511
Pf3D7_14_v3	PF3D7_1473400	2988129	2995930	+	2989577	2992222	1448	3708
Pf3D7_13_v3	PF3D7_1339900	1596974	1601396	+	1598401	1601178	1427	218
Pf3D7_12_v3	PF3D7_1252700	2153194	2157158	+	2154618	2156124	1424	1034
Pf3D7_07_v3	PF3D7_0711100	491772	494654	-	492519	493232	1422	747
Pf3D7_10_v3	PF3D7_1016700	668356	673269	-	669202	671853	1416	846
Pf3D7_14_v3	PF3D7_1477700	3201518	3204836	+	3202931	3204017	1413	819
Pf3D7_13_v3	PF3D7_1340100	1603620	1606622	-	1604376	1605212	1410	756
Pf3D7_11_v3	PF3D7_1118000	677709	686024	-	683860	684616	1408	6151
Pf3D7_12_v3	PF3D7_1217500	691679	695384	+	693067	693711	1388	1673
Pf3D7_04_v3	PF3D7_0405200	277686	284007	+	279072	281983	1386	2024
Pf3D7_13_v3	PF3D7_1304100	221790	226101	-	221816	224720	1381	26
Pf3D7_02_v3	PF3D7_0218800	765624	768395	-	766390	767015	1380	766
Pf3D7_14_v3	PF3D7_1453400	2186800	2194320	+	2188178	2193949	1378	371
Pf3D7_04_v3	PF3D7_0411900	526834	535860	-	528192	534485	1375	1358
Pf3D7_13_v3	PF3D7_1341900	1648836	1652022	-	1649113	1650649	1373	277
Pf3D7_12_v3	PF3D7_1248700	1993408	1998709	-	1994775	2000744	1367	-2035
Pf3D7_02_v3	PF3D7_0217500	719085	728478	+	720437	722661	1352	5817
Pf3D7_05_v3	PF3D7_0505200	229345	233069	+	230695	232392	1350	677
Pf3D7_09_v3	PF3D7_0927500	1120099	1122681	-	1120100	1121331	1350	1
Pf3D7_13_v3	PF3D7_1343300	1704324	1712028	-	1707731	1710679	1349	3407
Pf3D7_14_v3	PF3D7_1435600	1435219	1444222	-	1437511	1442877	1345	2292
Pf3D7_09_v3	PF3D7_0920500	840204	848219	+	841536	842655	1332	5564
Pf3D7_14_v3	PF3D7_1471200	2911055	2921728	+	2912386	2915354	1331	6374
Pf3D7_07_v3	PF3D7_0716800	731417	734824	-	732070	733496	1328	653
Pf3D7_04_v3	PF3D7_0422200	1001158	1018570	-	1004462	1017247	1323	3304
Pf3D7_13_v3	PF3D7_1361700	2469651	2472267	+	2470972	2471793	1321	474
Pf3D7_06_v3	PF3D7_0609800	420965	423943	+	421157	422622	1321	192
Pf3D7_08_v3	PF3D7_0802100	144703	160981	-	151808	159668	1313	7105
Pf3D7_14_v3	PF3D7_1430100	1183598	1187347	+	1184910	1187042	1312	305
Pf3D7_05_v3	PF3D7_0529900	1220596	1223299	-	1220777	1221992	1307	181
Pf3D7_05_v3	PF3D7_0522100	891151	901061	-	897465	899756	1305	6314
Pf3D7_04_v3	PF3D7_0404400	237856	240802	+	238360	239499	1303	504
Pf3D7_14_v3	PF3D7_1445900	1884142	1889151	+	1885443	1888323	1301	828
Pf3D7_13_v3	PF3D7_1324800	1034477	1039831	-	1036543	1038531	1300	2066
Pf3D7_12_v3	PF3D7_1218300	716656	719869	+	717955	719820	1299	49
Pf3D7_13_v3	PF3D7_1331700	1318663	1323144	-	1319089	1321845	1299	426
Pf3D7_14_v3	PF3D7_1428700	1128847	1132067	-	1129470	1130771	1296	623
Pf3D7_05_v3	PF3D7_0512500	539002	543889	-	539731	542593	1296	729
Pf3D7_09_v3	PF3D7_0909400	422880	429056	+	424171	428106	1291	950
Pf3D7_14_v3	PF3D7_1463900	2581022	2591072	-	2584575	2589782	1290	3553
Pf3D7_01_v3	PF3D7_0112200	463438	472418	+	464726	470194	1288	2224
Pf3D7_11_v3	PF3D7_1129400	1136977	1141258	-	1138075	1139979	1279	1098
Pf3D7_12_v3	PF3D7_1224700	1002535	1008860	-	1003201	1007586	1274	666
Pf3D7_14_v3	PF3D7_1475600	3111672	3115968	-	3112509	3114698	1270	837
Pf3D7_09_v3	PF3D7_0910100	456226	462587	-	456959	461318	1269	733
Pf3D7_09_v3	PF3D7_0925900	1039448	1043220	-	1040713	1041516	1265	1704
Pf3D7_11_v3	PF3D7_1126700	1037608	1047349	-	1040790	1046087	1262	3182
Pf3D7_10_v3	PF3D7_1021300	860410	863703	-	860960	862449	1254	550
Pf3D7_10_v3	PF3D7_1031400.2	1263830	1269945	+	1265079	1268785	1249	1160
Pf3D7_14_v3	PF3D7_1429400	1154108	1164257	-	1155355	1163694	1247	563
Pf3D7_10_v3	PF3D7_1014100	553914	560282	+	555160	559527	1246	755
Pf3D7_10_v3	PF3D7_1007300	292604	297944	-	293850	295999	1246	1945
Pf3D7_07_v3	PF3D7_0717300	747746	755027	+	748990	750699	1244	4328
Pf3D7_11_v3	PF3D7_1119400	726654	735009	+	727896	734339	1242	670
Pf3D7_11_v3	PF3D7_1121300	800067	808315	-	801945	807081	1234	1878
Pf3D7_07_v3	PF3D7_0713900	626198	639005	-	627067	637776	1229	869
Pf3D7_13_v3	PF3D7_1311900	506672	510698	+	507900	509735	1228	963
Pf3D7_13_v3	PF3D7_1359400	2357851	2362425	-	2359251	2361198	1227	1400
Pf3D7_08_v3	PF3D7_0813000	642449	646112	-	643086	644885	1227	637
Pf3D7_06_v3	PF3D7_0627900	1118362	1122211	+	1119587	1120858	1225	1353
Pf3D7_08_v3	PF3D7_0814400	694586	698747	-	695215	697522	1225	629
Pf3D7_08_v3	PF3D7_0813200	650739	654028	-	651417	652804	1224	678
Pf3D7_10_v3	PF3D7_1025100	1051623	1057366	+	1052844	1055333	1221	2033
Pf3D7_09_v3	PF3D7_0928200	1138857	1143602	-	1139940	1142387	1215	1083
Pf3D7_09_v3	PF3D7_0914800	633010	635414	-	633574	634200	1214	564
Pf3D7_09_v3	PF3D7_0918700	768239	774904	+	769452	772105	1213	2799
Pf3D7_13_v3	PF3D7_1366800	2665979	2671737	-	2668398	2670524	1213	2419
Pf3D7_09_v3	PF3D7_0920700	848305	854967	+	849515	851296	1210	3671
Pf3D7_11_v3	PF3D7_1115700	591173	594794	-	592130	593584	1210	957
Pf3D7_09_v3	PF3D7_0925700	1028296	1031216	+	1028661	1030010	1206	365
Pf3D7_05_v3	PF3D7_0516400	677753	683641	-	681430	682437	1204	3677
Pf3D7_01_v3	PF3D7_0113700	519605	523141	+	520807	522579	1202	562
Pf3D7_13_v3	PF3D7_1345400	1815643	1822495	-	1816344	1821300	1195	701
Pf3D7_14_v3	PF3D7_1463100	2567133	2569821	-	2567918	2568629	1192	785
Pf3D7_13_v3	PF3D7_1328500	1203051	1208391	-	1204186	1207200	1191	1135
Pf3D7_12_v3	PF3D7_1215600	633851	635754	+	635035	635457	1184	297
Pf3D7_02_v3	PF3D7_0220300	811705	815838	-	813827	814654	1184	2122
Pf3D7_14_v3	PF3D7_1409800	382006	386356	+	383188	384732	1182	1624
Pf3D7_13_v3	PF3D7_1372200	2840211	2842885	-	2840727	2841703	1182	516
Pf3D7_04_v3	PF3D7_0409800	458529	462699	+	459710	461437	1181	1262
Pf3D7_04_v3	PF3D7_0420300	916811	931969	+	917990	928411	1179	3558
Pf3D7_08_v3	PF3D7_0818100	823390	827338	+	824564	826518	1174	820
Pf3D7_12_v3	PF3D7_1252300	2126759	2129958	+	2128400	2128786	1172	1641
Pf3D7_12_v3	PF3D7_1252300	2127844	2129958	-	2128400	2128786	1172	556
Pf3D7_04_v3	PF3D7_0414700	659454	664909	+	660624	662519	1170	2390
Pf3D7_11_v3	PF3D7_1124300	960989	973165	+	962156	963958	1167	9207
Pf3D7_10_v3	PF3D7_1001700	91882	94690	-	92573	93526	1164	691
Pf3D7_09_v3	PF3D7_0905800	287889	297236	+	289050	292897	1161	4339
Pf3D7_13_v3	PF3D7_1357400	2275373	2280892	+	2276521	2280060	1148	832
Pf3D7_11_v3	PF3D7_1108400	363947	366708	+	365093	366100	1146	608
Pf3D7_13_v3	PF3D7_1333200	1360948	1367683	+	1362093	1367609	1145	74
Pf3D7_03_v3	PF3D7_0302500	134277	141189	+	135418	140660	1141	529
Pf3D7_03_v3	PF3D7_0301200	77640	81530	-	78195	80393	1137	555
Pf3D7_09_v3	PF3D7_0927900	1130886	1133268	-	1131074	1132135	1133	188
Pf3D7_14_v3	PF3D7_1410700	419628	431993	-	429690	430861	1132	10062
Pf3D7_14_v3	PF3D7_1451800	2122331	2128074	+	2123461	2126599	1130	1475
Pf3D7_12_v3	PF3D7_1236100	1506839	1509394	-	1506932	1508269	1125	93
Pf3D7_14_v3	PF3D7_1432100	1259786	1263215	+	1260908	1262826	1122	389
Pf3D7_03_v3	PF3D7_0320100	839244	842036	+	840362	841758	1118	278
Pf3D7_13_v3	PF3D7_1357700	2281386	2291327	-	2286220	2290210	1117	4834
Pf3D7_08_v3	PF3D7_0813500	665254	668212	+	665548	667095	1117	294
Pf3D7_08_v3	PF3D7_0830800	1309523	1318993	+	1310637	1316955	1114	2038
Pf3D7_11_v3	PF3D7_1105600	240307	244630	-	241184	243517	1113	877
Pf3D7_11_v3	PF3D7_1135400	1383054	1386223	-	1384378	1385115	1108	1324
Pf3D7_08_v3	PF3D7_0824900	1075358	1084099	-	1080055	1082991	1108	4697
Pf3D7_09_v3	PF3D7_0905400	270262	275896	-	270740	274789	1107	478
Pf3D7_13_v3	PF3D7_1322100	919868	930078	+	920971	929449	1103	629
Pf3D7_13_v3	PF3D7_1360700	2425562	2432281	-	2426133	2431183	1098	571
Pf3D7_11_v3	PF3D7_1148900	1944681	1946863	+	1945778	1946047	1097	816
Pf3D7_10_v3	PF3D7_1021900	904419	913440	-	905473	912345	1095	1054
Pf3D7_13_v3	PF3D7_1346100	1842287	1845570	+	1843376	1844897	1089	673
Pf3D7_05_v3	PF3D7_0523000	956805	964504	+	957890	962149	1085	2355
Pf3D7_09_v3	PF3D7_0919800	800028	809002	-	804417	807920	1082	4389
Pf3D7_14_v3	PF3D7_1439300	1593425	1602891	+	1594505	1600061	1080	2830
Pf3D7_14_v3	PF3D7_1452500	2134046	2154690	-	2151823	2153614	1076	17777
Pf3D7_14_v3	PF3D7_1437700	1522983	1529554	-	1525564	1528485	1069	2581
Pf3D7_13_v3	PF3D7_1331500	1312857	1316655	+	1313924	1315786	1067	869
Pf3D7_08_v3	PF3D7_0818400	833158	837914	-	835978	836848	1066	2820
Pf3D7_11_v3	PF3D7_1105500	238622	244630	+	239687	240613	1065	4017
Pf3D7_08_v3	PF3D7_0817200	772134	780711	-	777257	779647	1064	5123
Pf3D7_11_v3	PF3D7_1114300	545571	551839	+	546632	546979	1061	4860
Pf3D7_05_v3	PF3D7_0521300	868666	875629	-	870184	874570	1059	1518
Pf3D7_08_v3	PF3D7_0818500	841261	844492	+	842317	843215	1056	1277
Pf3D7_13_v3	PF3D7_1355700	2205963	2211511	-	2206592	2210458	1053	629
Pf3D7_14_v3	PF3D7_1474500	3053812	3058872	-	3055715	3057820	1052	1903
Pf3D7_14_v3	PF3D7_1419400	800973	812418	-	804425	811369	1049	3452
Pf3D7_13_v3	PF3D7_1330400.1	1279275	1282332	-	1279800	1281285	1047	525
Pf3D7_13_v3	PF3D7_1308300	371215	380839	+	372260	372646	1045	8193
Pf3D7_08_v3	PF3D7_0804900	278049	282230	-	279711	281186	1044	1662
Pf3D7_06_v3	PF3D7_0628600	1179030	1183394	-	1180573	1182353	1041	1543
Pf3D7_06_v3	PF3D7_0623200	945090	947636	+	946129	947244	1039	392
Pf3D7_08_v3	PF3D7_0823800	1042777	1046613	+	1043813	1045780	1036	833
Pf3D7_11_v3	PF3D7_1110200	404460	412263	+	405495	409717	1035	2546
Pf3D7_08_v3	PF3D7_0803400	211217	217180	-	212252	215971	1035	1209
Pf3D7_03_v3	PF3D7_0316700	673433	677124	+	674458	675636	1025	1488
Pf3D7_13_v3	PF3D7_1306400	292924	299381	-	297178	298359	1022	4254
Pf3D7_14_v3	PF3D7_1431500	1238321	1242616	+	1238851	1241595	1021	530
Pf3D7_09_v3	PF3D7_0910900	493635	498748	-	495946	497727	1021	2311
Pf3D7_13_v3	PF3D7_1316900	700365	704942	-	701047	703923	1019	682
Pf3D7_14_v3	PF3D7_1462700	2553056	2556121	-	2553714	2555104	1017	658
Pf3D7_14_v3	PF3D7_1438500	1549249	1561174	-	1557527	1560157	1017	8278
Pf3D7_13_v3	PF3D7_1333300	1367742	1369732	-	1368081	1368716	1016	339
Pf3D7_04_v3	PF3D7_0408600	412388	416389	-	413403	416357	1015	32
Pf3D7_02_v3	PF3D7_0217600	719085	730944	-	723747	729932	1012	4662
Pf3D7_13_v3	PF3D7_1307000	322766	327382	-	325215	326371	1011	2449
Pf3D7_13_v3	PF3D7_1355600	2198533	2205489	-	2202611	2204481	1008	4078
Pf3D7_14_v3	PF3D7_1450200	2054788	2063405	+	2055791	2056437	1003	6968
Pf3D7_02_v3	PF3D7_0210600	427124	435088	-	432041	434086	1002	4917
Pf3D7_09_v3	PF3D7_0907500	355869	358685	-	356665	357683	1002	796
Pf3D7_08_v3	PF3D7_0815700	732731	735571	-	733279	734573	998	548
Pf3D7_10_v3	PF3D7_1011200.1	435961	438160	+	436958	437708	997	452
Pf3D7_13_v3	PF3D7_1323700	981617	989022	+	982611	983801	994	5221
Pf3D7_13_v3	PF3D7_1364300	2578433	2583607	-	2579159	2582614	993	726
Pf3D7_14_v3	PF3D7_1409600	373810	380762	+	374800	377106	990	3656
Pf3D7_10_v3	PF3D7_1003800	171789	177420	-	172723	176430	990	934
Pf3D7_06_v3	PF3D7_0630500	1275341	1279050	+	1276329	1277825	988	1225
Pf3D7_14_v3	PF3D7_1470400	2879105	2881999	-	2880157	2881012	987	1052
Pf3D7_13_v3	PF3D7_1356700	2244204	2247683	+	2245189	2246512	985	1171
Pf3D7_08_v3	PF3D7_0819700	886845	891456	-	888126	890471	985	1281
Pf3D7_11_v3	PF3D7_1130200	1164237	1167882	+	1165221	1166171	984	1711
Pf3D7_13_v3	PF3D7_1344100	1763208	1767639	+	1764190	1766607	982	1032
Pf3D7_08_v3	PF3D7_0813100	646197	650286	-	647316	649304	982	1119
Pf3D7_07_v3	PF3D7_0716900	735391	737864	+	736370	737338	979	526
Pf3D7_11_v3	PF3D7_1127100	1059100	1061762	-	1060262	1060783	979	1162
Pf3D7_14_v3	PF3D7_1451300	2103969	2107794	+	2104947	2107047	978	747
Pf3D7_14_v3	PF3D7_1464000	2591198	2595097	-	2592002	2594119	978	804
Pf3D7_14_v3	PF3D7_1441500	1689852	1696170	-	1693137	1695192	978	3285
Pf3D7_08_v3	PF3D7_0822600	996078	1000268	+	997055	999529	977	739
Pf3D7_10_v3	PF3D7_1016900	680632	683480	+	682182	682508	972	1550
Pf3D7_08_v3	PF3D7_0821100	952479	957166	+	953448	956314	969	852
Pf3D7_04_v3	PF3D7_0424000	1079995	1084547	+	1080959	1082189	964	2358
Pf3D7_12_v3	PF3D7_1223700	968017	970840	+	968980	970073	963	767
Pf3D7_11_v3	PF3D7_1118100	686273	688557	+	687235	687781	962	776
Pf3D7_09_v3	PF3D7_0905700.2	282568	287601	-	284200	286640	961	1632
Pf3D7_13_v3	PF3D7_1359000	2335433	2346808	-	2336005	2345850	958	572
Pf3D7_05_v3	PF3D7_0525100	1040788	1045079	+	1041745	1043766	957	1313
Pf3D7_05_v3	PF3D7_0503400	139754	141750	+	140710	141471	956	279
Pf3D7_13_v3	PF3D7_1322400	950202	952727	+	951155	952479	953	248
Pf3D7_12_v3	PF3D7_1219400	774502	780886	-	776510	779933	953	2008
Pf3D7_09_v3	PF3D7_0905500	277417	279624	+	278369	279088	952	536
Pf3D7_04_v3	PF3D7_0416100	705579	715908	+	706529	709009	950	6899
Pf3D7_09_v3	PF3D7_0913300	575281	579976	-	576960	579026	950	1679
Pf3D7_12_v3	PF3D7_1206000	268467	272160	-	270300	271214	946	1833
Pf3D7_14_v3	PF3D7_1453900	2213969	2218938	+	2214910	2217795	941	1143
Pf3D7_05_v3	PF3D7_0533100	1332529	1343102	+	1333470	1342964	941	138
Pf3D7_14_v3	PF3D7_1476600	3151030	3155587	+	3151970	3154923	940	664
Pf3D7_11_v3	PF3D7_1119700	743935	747955	+	744874	745932	939	2023
Pf3D7_11_v3	PF3D7_1146200	1825670	1827727	+	1826203	1826792	935	533
Pf3D7_05_v3	PF3D7_0522600	939315	942307	+	940249	941700	934	607
Pf3D7_07_v3	PF3D7_0705500	268989	279638	-	270022	278706	932	1033
Pf3D7_04_v3	PF3D7_0410100	468287	469949	+	469218	469299	931	650
Pf3D7_11_v3	PF3D7_1107300	301644	312218	+	301283	311287	931	-361
Pf3D7_04_v3	PF3D7_0413700	618767	621732	-	619786	620802	930	1019
Pf3D7_11_v3	PF3D7_1141300	1657798	1663288	+	1659070	1662359	929	1272
Pf3D7_14_v3	PF3D7_1434500	1378306	1403593	+	1378348	1402665	928	42
Pf3D7_10_v3	PF3D7_1031100	1254816	1256511	-	1254843	1255586	925	27
Pf3D7_10_v3	PF3D7_1026800	1122038	1125151	+	1122962	1124037	924	1114
Pf3D7_13_v3	PF3D7_1329400	1242249	1247011	+	1243172	1246344	923	667
Pf3D7_13_v3	PF3D7_1318100	745269	749894	+	748387	748971	923	3118
Pf3D7_12_v3	PF3D7_1250300	2064067	2066685	+	2064987	2066040	920	645
Pf3D7_11_v3	PF3D7_1104800	206521	210490	+	207440	209732	919	758
Pf3D7_12_v3	PF3D7_1245000	1876561	1882325	-	1880036	1881406	919	3475
Pf3D7_03_v3	PF3D7_0318900	791011	794398	-	791840	793481	917	829
Pf3D7_05_v3	PF3D7_0508300	341290	344561	+	342205	343233	915	1328
Pf3D7_14_v3	PF3D7_1428800	1132155	1139479	+	1133067	1134400	912	5079
Pf3D7_12_v3	PF3D7_1220100	801632	807034	+	802544	804400	912	2634
Pf3D7_14_v3	PF3D7_1409100	355639	360817	+	356550	360188	911	629
Pf3D7_13_v3	PF3D7_1315400	647985	651421	-	647986	650511	910	1
Pf3D7_14_v3	PF3D7_1444900	1847406	1851041	+	1848315	1848833	909	2208
Pf3D7_06_v3	PF3D7_0629700	1221036	1247968	+	1221941	1242922	905	5046
Pf3D7_03_v3	PF3D7_0311200	473884	479113	+	474788	479086	904	27
Pf3D7_14_v3	PF3D7_1427500	1080871	1084749	-	1081773	1084208	902	541
Pf3D7_12_v3	PF3D7_1212900	567618	572737	-	568569	571835	902	951
Pf3D7_08_v3	PF3D7_0809200	466691	472795	-	467943	471893	902	1252
Pf3D7_06_v3	PF3D7_0605900	246739	250090	+	247640	249166	901	924
Pf3D7_02_v3	PF3D7_0220200	807861	811198	-	809511	810298	900	1650
Pf3D7_08_v3	PF3D7_0822900	1007726	1012205	-	1007777	1011307	898	51
Pf3D7_12_v3	PF3D7_1241600	1774006	1776971	+	1774901	1776582	895	389
Pf3D7_11_v3	PF3D7_1124200	957482	960089	-	957514	959199	890	32
Pf3D7_11_v3	PF3D7_1116400	617807	622240	-	619893	621350	890	2086
Pf3D7_09_v3	PF3D7_0927600	1122972	1128464	+	1123861	1125858	889	2606
Pf3D7_12_v3	PF3D7_1216400	652782	656504	-	653670	656435	888	69
Pf3D7_02_v3	PF3D7_0210000	409096	411739	+	409983	410228	887	1511
Pf3D7_09_v3	PF3D7_0936000	1425631	1428909	+	1427642	1428022	887	2011
Pf3D7_10_v3	PF3D7_1019300	774838	781374	-	774929	780487	887	91
Pf3D7_13_v3	PF3D7_1372100	2836167	2839065	+	2837053	2839058	886	7
Pf3D7_07_v3	PF3D7_0719900	865041	876391	+	865927	876132	886	259
Pf3D7_12_v3	PF3D7_1209400	435211	439137	+	436092	438470	881	667
Pf3D7_03_v3	PF3D7_0314500	583347	592725	+	584226	585168	879	7557
Pf3D7_13_v3	PF3D7_1324100	996844	1019745	+	997721	999262	877	20483
Pf3D7_07_v3	PF3D7_0727200	1156127	1159286	-	1156748	1158409	877	621
Pf3D7_07_v3	PF3D7_0721900	937826	941125	-	939715	940250	875	1889
Pf3D7_09_v3	PF3D7_0912800	560905	566053	-	563329	565179	874	2424
Pf3D7_07_v3	PF3D7_0718400	821565	823758	+	822438	823015	873	743
Pf3D7_14_v3	PF3D7_1426200	1020560	1023729	-	1021652	1022857	872	1092
Pf3D7_13_v3	PF3D7_1307300	332726	336526	+	333597	335489	871	1037
Pf3D7_12_v3	PF3D7_1238800	1609495	1614834	+	1610363	1612741	868	2093
Pf3D7_01_v3	PF3D7_0110600	404871	416138	+	405739	412169	868	3969
Pf3D7_14_v3	PF3D7_1450900	2082365	2087858	+	2083231	2084665	866	3193
Pf3D7_13_v3	PF3D7_1323500	974537	978051	+	975403	977175	866	876
Pf3D7_08_v3	PF3D7_0807400	383433	386164	+	384298	385797	865	367
Pf3D7_05_v3	PF3D7_0519800	816244	823773	-	820719	822908	865	4475
Pf3D7_03_v3	PF3D7_0304200	206611	209808	-	207342	208943	865	731
Pf3D7_11_v3	PF3D7_1118500	702313	707468	+	703175	704959	862	2509
Pf3D7_14_v3	PF3D7_1449500	2030226	2034991	+	2031087	2033397	861	1594
Pf3D7_05_v3	PF3D7_0522400	906976	938150	+	907837	936315	861	1835
Pf3D7_11_v3	PF3D7_1129900	1155582	1162390	+	1156437	1158266	855	4124
Pf3D7_12_v3	PF3D7_1239200	1633842	1643226	+	1634695	1642428	853	798
Pf3D7_09_v3	PF3D7_0914700	629806	632458	-	630657	632207	851	251
Pf3D7_02_v3	PF3D7_0207100	281059	289521	+	281907	287345	848	2176
Pf3D7_07_v3	PF3D7_0727900	1183555	1192754	+	1184401	1190172	846	2582
Pf3D7_13_v3	PF3D7_1328200	1185775	1198715	+	1186619	1195201	844	3514
Pf3D7_08_v3	PF3D7_0812400	621102	624285	-	621805	623442	843	703
Pf3D7_14_v3	PF3D7_1437400	1516231	1522873	+	1517070	1519370	839	3503
Pf3D7_12_v3	PF3D7_1206300	280121	290141	-	281020	289302	839	899
Pf3D7_13_v3	PF3D7_1312600	529139	535123	+	529976	531265	837	3858
Pf3D7_05_v3	PF3D7_0524400	1012461	1015387	-	1013453	1014550	837	992
Pf3D7_11_v3	PF3D7_1129700	1144741	1151353	-	1149976	1150518	835	5235
Pf3D7_08_v3	PF3D7_0822400	989416	993451	+	990250	992191	834	1260
Pf3D7_03_v3	PF3D7_0313800	558500	563724	+	559334	562253	834	1471
Pf3D7_07_v3	PF3D7_0707800	361171	366382	+	362005	365779	834	603
Pf3D7_13_v3	PF3D7_1322300	944135	950118	-	944275	949285	833	140
Pf3D7_13_v3	PF3D7_1342500	1669397	1671785	+	1669694	1670956	829	297
Pf3D7_13_v3	PF3D7_1342500	1669397	1671785	-	1669694	1670956	829	297
Pf3D7_04_v3	PF3D7_0415200	670533	679967	-	672500	679138	829	1967
Pf3D7_11_v3	PF3D7_1133200	1276760	1288461	-	1281284	1287633	828	4524
Pf3D7_08_v3	PF3D7_0826600	1156389	1158979	-	1157321	1158151	828	932
Pf3D7_11_v3	PF3D7_1119500	735242	741762	+	736069	737735	827	4027
Pf3D7_12_v3	PF3D7_1239000	1619885	1624531	-	1621237	1623705	826	1352
Pf3D7_11_v3	PF3D7_1140700	1622352	1631097	-	1623447	1630274	823	1095
Pf3D7_12_v3	PF3D7_1239100	1625951	1628955	+	1626773	1627928	822	1027
Pf3D7_09_v3	PF3D7_0933600	1330131	1333623	-	1331349	1332803	820	1218
Pf3D7_04_v3	PF3D7_0406200	328398	330376	-	329216	329689	818	687
Pf3D7_13_v3	PF3D7_1364400	2584215	2595746	+	2585032	2594829	817	917
Pf3D7_02_v3	PF3D7_0209700	399575	402676	-	400153	401859	817	578
Pf3D7_14_v3	PF3D7_1464700	2607176	2627416	-	2625452	2626600	816	18276
Pf3D7_07_v3	PF3D7_0706500	308867	315837	-	309902	315022	815	1035
Pf3D7_06_v3	PF3D7_0611100	465484	467263	-	466198	466449	814	714
Pf3D7_13_v3	PF3D7_1351800.1	2064560	2079943	+	2065373	2066409	813	13534
Pf3D7_11_v3	PF3D7_1113500	523680	526622	-	524492	526588	812	34
Pf3D7_13_v3	PF3D7_1349600	1996212	2000180	+	1997023	1998282	811	1898
Pf3D7_14_v3	PF3D7_1476000	3127184	3128930	+	3127677	3128119	811	493
Pf3D7_01_v3	PF3D7_0106100	259899	262620	-	260658	261809	811	759
Pf3D7_06_v3	PF3D7_0630100	1254836	1257748	-	1254907	1256940	808	71
Pf3D7_11_v3	PF3D7_1148800	1940541	1944400	+	1941348	1942588	807	1812
Pf3D7_14_v3	PF3D7_1414300	569996	572429	+	570802	571461	806	968
Pf3D7_12_v3	PF3D7_1212500	549400	554659	-	552102	553853	806	2702
Pf3D7_14_v3	PF3D7_1476900	3161396	3163547	-	3161742	3162743	804	346
Pf3D7_14_v3	PF3D7_1443400	1775399	1780408	-	1776958	1779606	802	1559
Pf3D7_12_v3	PF3D7_1228300	1147310	1151855	+	1148111	1151461	801	394
Pf3D7_08_v3	PF3D7_0816700	766311	768270	+	767110	767880	799	390
Pf3D7_05_v3	PF3D7_0526200.1	1079652	1084615	-	1081558	1083816	799	1906
Pf3D7_02_v3	PF3D7_0205800	230744	234272	-	232729	233476	796	1985
Pf3D7_14_v3	PF3D7_1456000	2295696	2302900	+	2296491	2300868	795	2032
Pf3D7_07_v3	PF3D7_0715900	698445	701557	+	699239	700909	794	648
Pf3D7_02_v3	PF3D7_0211900	474653	479885	-	477432	479091	794	2779
Pf3D7_10_v3	PF3D7_1005800	250786	253021	+	251579	252490	793	531
Pf3D7_12_v3	PF3D7_1252100	2113987	2123280	-	2114628	2122487	793	641
Pf3D7_13_v3	PF3D7_1315900	662952	668620	+	663741	667929	789	691
Pf3D7_06_v3	PF3D7_0621200	870522	872989	-	871297	872202	787	775
Pf3D7_10_v3	PF3D7_1005700	247494	250726	-	247495	249940	786	1
Pf3D7_14_v3	PF3D7_1469800	2863555	2867028	-	2865024	2866245	783	1469
Pf3D7_12_v3	PF3D7_1227700	1128407	1132469	-	1128939	1131686	783	532
Pf3D7_14_v3	PF3D7_1419200	793280	800917	-	797709	800135	782	4429
Pf3D7_14_v3	PF3D7_1449300	2016530	2020263	+	2017311	2019560	781	703
Pf3D7_11_v3	PF3D7_1119900	748371	755452	+	749152	754401	781	1051
Pf3D7_11_v3	PF3D7_1142300	1694728	1704019	+	1695507	1701258	779	2761
Pf3D7_02_v3	PF3D7_0202600.1	126818	134342	-	129342	133563	779	2524
Pf3D7_11_v3	PF3D7_1142700	1709981	1712950	-	1710325	1712172	778	344
Pf3D7_14_v3	PF3D7_1430300	1191863	1200697	-	1191946	1199919	778	83
Pf3D7_11_v3	PF3D7_1108700	372520	375638	-	373238	374860	778	718
Pf3D7_10_v3	PF3D7_1012600	481678	484971	-	482527	484194	777	849
Pf3D7_13_v3	PF3D7_1338100	1541305	1546730	+	1542080	1543981	775	2749
Pf3D7_14_v3	PF3D7_1441300	1681017	1689793	+	1681791	1689157	774	636
Pf3D7_05_v3	PF3D7_0507800	321466	327230	+	322239	326822	773	408
Pf3D7_13_v3	PF3D7_1329000	1217769	1226307	-	1217917	1225535	772	148
Pf3D7_14_v3	PF3D7_1474800	3066791	3069134	+	3067562	3068692	771	442
Pf3D7_08_v3	PF3D7_0807500	386448	393294	+	387219	388364	771	4930
Pf3D7_11_v3	PF3D7_1106600	274955	283364	+	275726	279667	771	3697
Pf3D7_06_v3	PF3D7_0620700	854732	860883	-	859026	860114	769	4294
Pf3D7_13_v3	PF3D7_1350700	2022493	2026124	+	2023259	2024944	766	1180
Pf3D7_14_v3	PF3D7_1463000	2564131	2567049	-	2565357	2566283	766	1226
Pf3D7_12_v3	PF3D7_1237700	1571606	1574334	+	1572371	1573557	765	777
Pf3D7_08_v3	PF3D7_0828900	1236586	1243660	+	1241966	1242895	765	5380
Pf3D7_08_v3	PF3D7_0828900	1236586	1243660	-	1241966	1242895	765	5380
Pf3D7_01_v3	PF3D7_0108000	328151	330069	-	328431	329304	765	280
Pf3D7_10_v3	PF3D7_1034800	1379442	1382672	+	1380206	1382249	764	423
Pf3D7_05_v3	PF3D7_0518500	762965	767665	-	763532	766903	762	567
Pf3D7_10_v3	PF3D7_1009500	381204	385554	-	383044	384793	761	1840
Pf3D7_09_v3	PF3D7_0915400	649642	655601	-	650585	654841	760	943
Pf3D7_04_v3	PF3D7_0412000	536015	539363	+	536774	539110	759	253
Pf3D7_11_v3	PF3D7_1129800	1151623	1154708	+	1152379	1153227	756	1481
Pf3D7_03_v3	PF3D7_0303500	181975	193058	+	182731	189411	756	3647
Pf3D7_14_v3	PF3D7_1416500	666658	669587	+	667412	668824	754	763
Pf3D7_10_v3	PF3D7_1034000	1358442	1362063	-	1359318	1361309	754	876
Pf3D7_09_v3	PF3D7_0922100	894662	901745	+	895415	900304	753	1441
Pf3D7_06_v3	PF3D7_0611000	463010	465429	-	463564	464676	753	554
Pf3D7_05_v3	PF3D7_0528100	1157181	1162305	-	1157840	1161553	752	659
Pf3D7_07_v3	PF3D7_0726400	1104157	1125244	-	1108831	1124492	752	4674
Pf3D7_14_v3	PF3D7_1468400	2808727	2813258	+	2809478	2812066	751	1192
Pf3D7_07_v3	PF3D7_0711000	482617	491720	-	487281	490970	750	4664
Pf3D7_14_v3	PF3D7_1472300	2953360	2963288	+	2954108	2957108	748	6180
Pf3D7_09_v3	PF3D7_0910600	488720	493106	+	489467	490865	747	2241
Pf3D7_12_v3	PF3D7_1235900	1497172	1502158	-	1497687	1501411	747	515
Pf3D7_13_v3	PF3D7_1358200	2308293	2316146	+	2309035	2314125	742	2021
Pf3D7_13_v3	PF3D7_1358200	2308293	2313584	-	2309035	2314125	742	-541
Pf3D7_13_v3	PF3D7_1309000	415248	417739	-	415916	416998	741	668
Pf3D7_12_v3	PF3D7_1239800	1659711	1681987	+	1660451	1677754	740	4233
Pf3D7_03_v3	PF3D7_0308000	352809	355543	+	353549	355045	740	498
Pf3D7_11_v3	PF3D7_1105800	250179	253671	+	250918	252872	739	799
Pf3D7_04_v3	PF3D7_0417800	786510	790081	-	787243	789342	739	733
Pf3D7_03_v3	PF3D7_0319000	794841	802104	+	795577	801171	736	933
Pf3D7_11_v3	PF3D7_1110100	399951	404357	+	400686	403238	735	1119
Pf3D7_12_v3	PF3D7_1215100	622392	628359	+	623126	626273	734	2086
Pf3D7_09_v3	PF3D7_0911000	499449	503669	+	500183	502733	734	936
Pf3D7_14_v3	PF3D7_1427600	1084870	1087846	+	1085603	1087039	733	807
Pf3D7_12_v3	PF3D7_1231600	1297546	1305337	-	1301098	1304604	733	3552
Pf3D7_02_v3	PF3D7_0212800	527517	536171	-	528249	531923	732	4248
Pf3D7_12_v3	PF3D7_1206600	292084	300081	-	294997	299349	732	2913
Pf3D7_03_v3	PF3D7_0305700	278134	280559	-	278956	279828	731	822
Pf3D7_11_v3	PF3D7_1110500	421327	426435	+	422057	425418	730	1017
Pf3D7_11_v3	PF3D7_1114200	538984	545494	-	542330	544765	729	3346
Pf3D7_12_v3	PF3D7_1238500	1594099	1603974	+	1594826	1600526	727	3448
Pf3D7_09_v3	PF3D7_0923900	965151	968796	+	966795	968069	727	1644
Pf3D7_11_v3	PF3D7_1104900	214101	222438	+	214825	219687	724	2751
Pf3D7_10_v3	PF3D7_1029100.1	1189703	1195360	+	1190426	1195016	723	344
Pf3D7_12_v3	PF3D7_1229400	1208190	1210550	+	1208912	1209542	722	1008
Pf3D7_08_v3	PF3D7_0819100	868841	873457	+	869562	870574	721	2883
Pf3D7_03_v3	PF3D7_0317300	699140	710449	+	699544	709728	721	404
Pf3D7_02_v3	PF3D7_0202100	108194	111301	-	109564	110580	721	1370
Pf3D7_09_v3	PF3D7_0909900	447209	454124	+	447928	452049	719	2075
Pf3D7_03_v3	PF3D7_0302200	118741	125259	+	119458	124735	717	524
Pf3D7_03_v3	PF3D7_0315500	632310	634259	-	632846	633544	715	536
Pf3D7_07_v3	PF3D7_0714500	664244	670356	+	664956	666167	712	4189
Pf3D7_06_v3	PF3D7_0623300	945090	949354	-	947493	948644	710	2403
Pf3D7_12_v3	PF3D7_1211200	494407	498098	+	491893	497388	710	-2514
Pf3D7_14_v3	PF3D7_1448000	1946465	1964671	-	1960033	1963962	709	13568
Pf3D7_13_v3	PF3D7_1327700	1158671	1161985	-	1160461	1161276	709	1790
Pf3D7_01_v3	PF3D7_0103400	147042	153486	-	147915	152777	709	873
Pf3D7_12_v3	PF3D7_1236900	1531721	1536585	-	1534519	1535879	706	2798
Pf3D7_07_v3	PF3D7_0730200	1279450	1290105	-	1286057	1289399	706	6607
Pf3D7_11_v3	PF3D7_1126400	1029974	1031793	+	1030679	1031481	705	312
Pf3D7_10_v3	PF3D7_1021600	870391	887148	+	871095	871886	704	15262
Pf3D7_08_v3	PF3D7_0807200	377321	380367	+	378024	379446	703	921
Pf3D7_09_v3	PF3D7_0918200	746518	750964	-	748678	750262	702	2160
Pf3D7_14_v3	PF3D7_1415600	628377	633596	-	629419	632895	701	1042
Pf3D7_09_v3	PF3D7_0925200	1016735	1022572	+	1017435	1018918	700	3654
Pf3D7_04_v3	PF3D7_0416800	729262	732526	+	729962	731223	700	1303
Pf3D7_04_v3	PF3D7_0416800	729262	731825	-	729962	731223	700	602
Pf3D7_11_v3	PF3D7_1108000	351856	355839	+	352556	354262	700	1577
Pf3D7_11_v3	PF3D7_1127800	1076606	1082247	-	1077288	1081550	697	682
Pf3D7_13_v3	PF3D7_1356300	2231187	2233955	+	2231883	2233248	696	707
Pf3D7_13_v3	PF3D7_1356300	2231187	2233955	-	2231883	2233248	696	707
Pf3D7_14_v3	PF3D7_1430600	1206703	1210279	+	1207398	1210028	695	251
Pf3D7_13_v3	PF3D7_1327600	1158671	1161985	+	1159366	1159980	695	2005
Pf3D7_03_v3	PF3D7_0323800	997954	1002277	+	998649	1001582	695	695
Pf3D7_08_v3	PF3D7_0830600	1302629	1305611	+	1303323	1304813	694	798
Pf3D7_14_v3	PF3D7_1422900	922237	926816	+	922931	924208	694	2608
Pf3D7_06_v3	PF3D7_0611300	469356	474837	+	470049	471224	693	3613
Pf3D7_07_v3	PF3D7_0727000	1145261	1151751	-	1147570	1151058	693	2309
Pf3D7_07_v3	PF3D7_0711500	504553	507887	+	505245	507311	692	576
Pf3D7_05_v3	PF3D7_0507200	297215	301428	+	298427	300736	692	1212
Pf3D7_05_v3	PF3D7_0507200	297215	301428	-	298427	300736	692	1212
Pf3D7_13_v3	PF3D7_1346400	1852207	1875379	+	1852898	1870864	691	4515
Pf3D7_12_v3	PF3D7_1225800	1045304	1053155	+	1045995	1049831	691	3324
Pf3D7_05_v3	PF3D7_0508200	327297	339716	-	337426	339025	691	10129
Pf3D7_03_v3	PF3D7_0306100	287976	291438	-	288637	290747	691	661
Pf3D7_01_v3	PF3D7_0113600	511396	519237	+	512086	517855	690	1382
Pf3D7_14_v3	PF3D7_1431600	1243329	1246092	+	1244018	1245406	689	686
Pf3D7_14_v3	PF3D7_1457300	2345213	2348786	-	2346178	2348097	689	965
Pf3D7_05_v3	PF3D7_0526400	1087735	1089856	+	1088423	1089508	688	348
Pf3D7_04_v3	PF3D7_0406500	333129	344742	-	334282	344054	688	1153
Pf3D7_13_v3	PF3D7_1328100	1183524	1185686	+	1184208	1185020	684	666
Pf3D7_05_v3	PF3D7_0529200	1192292	1195332	+	1192973	1195332	681	0
Pf3D7_06_v3	PF3D7_0621700	883747	890302	+	884428	889614	681	688
Pf3D7_11_v3	PF3D7_1147900	1902307	1908389	-	1907055	1907708	681	4748
Pf3D7_10_v3	PF3D7_1030500	1243535	1251094	+	1244215	1245396	680	5698
Pf3D7_11_v3	PF3D7_1148000	1908495	1914179	-	1909210	1913499	680	715
Pf3D7_02_v3	PF3D7_0211400	459010	462198	-	459072	461518	680	62
Pf3D7_14_v3	PF3D7_1419600	813764	818924	-	815324	818245	679	1560
Pf3D7_14_v3	PF3D7_1463500	2577296	2578819	-	2577974	2579379	678	-560
Pf3D7_06_v3	PF3D7_0621500	881285	883671	+	881963	882994	678	677
Pf3D7_13_v3	PF3D7_1332900	1347045	1354538	-	1350042	1353860	678	2997
Pf3D7_13_v3	PF3D7_1353900	2153485	2155594	+	2154162	2155217	677	377
Pf3D7_09_v3	PF3D7_0922600	915926	934873	+	916603	918674	677	16199
Pf3D7_06_v3	PF3D7_0616800	695252	698623	+	695929	697494	677	1129
Pf3D7_06_v3	PF3D7_0627800	1106717	1118214	-	1114544	1117537	677	7827
Pf3D7_13_v3	PF3D7_1334000	1389222	1392028	-	1390016	1391353	675	794
Pf3D7_14_v3	PF3D7_1438400	1548244	1556721	+	1548918	1556721	674	0
Pf3D7_13_v3	PF3D7_1332700	1344141	1346952	+	1344806	1346278	674	665
Pf3D7_08_v3	PF3D7_0812700	633317	635882	+	633990	634697	673	1185
Pf3D7_10_v3	PF3D7_1031000	1252391	1254742	-	1253417	1254070	672	1026
Pf3D7_11_v3	PF3D7_1133300	1289831	1292176	+	1290501	1291601	670	575
Pf3D7_12_v3	PF3D7_1226700	1080530	1084308	+	1081198	1083108	668	1200
Pf3D7_14_v3	PF3D7_1464900	2629773	2633346	-	2630558	2632678	668	785
Pf3D7_13_v3	PF3D7_1317100	711277	715697	+	711944	714961	667	736
Pf3D7_10_v3	PF3D7_1007900	315983	319115	+	316649	318280	666	835
Pf3D7_13_v3	PF3D7_1334700	1410454	1412373	-	1411100	1411708	665	646
Pf3D7_14_v3	PF3D7_1410300	399073	417727	-	403652	417062	665	4579
Pf3D7_11_v3	PF3D7_1128000.1	1086650	1094291	+	1087314	1093105	664	1186
Pf3D7_07_v3	PF3D7_0707700	357036	361119	+	357700	360585	664	534
Pf3D7_04_v3	PF3D7_0403600	197058	201870	-	197846	201208	662	788
Pf3D7_13_v3	PF3D7_1366300	2638849	2653358	-	2638955	2652697	661	106
Pf3D7_05_v3	PF3D7_0528800	1179645	1182699	-	1180425	1182038	661	780
Pf3D7_04_v3	PF3D7_0409300	438820	444903	-	440968	444242	661	2148
Pf3D7_12_v3	PF3D7_1250900	2083356	2084978	+	2083353	2084318	660	-3
Pf3D7_12_v3	PF3D7_1250900	2083352	2084978	-	2083353	2084318	660	1
Pf3D7_12_v3	PF3D7_1211400	504685	506662	+	505344	506662	659	0
Pf3D7_04_v3	PF3D7_0417500	755159	780083	-	777200	779424	659	22041
Pf3D7_07_v3	PF3D7_0714000	642190	644131	-	643101	643472	659	911
Pf3D7_08_v3	PF3D7_0815200	716455	721684	+	717113	719746	658	1938
Pf3D7_01_v3	PF3D7_0105300	219731	226437	-	225110	225779	658	5379
Pf3D7_07_v3	PF3D7_0714300	656216	664181	+	656871	661669	655	2512
Pf3D7_13_v3	PF3D7_1346600	1852207	1875379	-	1874060	1874725	654	21853
Pf3D7_14_v3	PF3D7_1426000	1015121	1017271	+	1016133	1016618	653	1012
Pf3D7_08_v3	PF3D7_0830900	1309523	1318993	-	1317600	1318341	652	8077
Pf3D7_12_v3	PF3D7_1224400	993604	997008	+	994255	996438	651	570
Pf3D7_11_v3	PF3D7_1117300	661349	663154	+	662000	662386	651	768
Pf3D7_03_v3	PF3D7_0321700	900561	910769	-	903764	910118	651	3203
Pf3D7_06_v3	PF3D7_0609200	392341	394677	+	392991	394611	650	66
Pf3D7_14_v3	PF3D7_1445000	1847406	1851041	-	1849172	1850392	649	1766
Pf3D7_13_v3	PF3D7_1361100	2449814	2454507	+	2450461	2453760	647	747
Pf3D7_11_v3	PF3D7_1142600	1707177	1709326	-	1708066	1708679	647	889
Pf3D7_08_v3	PF3D7_0810500	531954	537266	-	534469	536619	647	2515
Pf3D7_13_v3	PF3D7_1337000	1487946	1494952	-	1491265	1494308	644	3319
Pf3D7_12_v3	PF3D7_1218600	731093	735603	-	732174	734959	644	1081
Pf3D7_14_v3	PF3D7_1478100	3215803	3217939	-	3216399	3217296	643	596
Pf3D7_11_v3	PF3D7_1144900	1776827	1779568	-	1777525	1778928	640	698
Pf3D7_09_v3	PF3D7_0917000	701057	712712	-	706592	712072	640	5535
Pf3D7_13_v3	PF3D7_1325300	1050276	1051325	-	1050915	1051319	639	6
Pf3D7_12_v3	PF3D7_1233300	1374709	1383114	+	1375346	1379587	637	3527
Pf3D7_05_v3	PF3D7_0530200	1228458	1231286	-	1229077	1230651	635	619
Pf3D7_14_v3	PF3D7_1438700	1563941	1568034	+	1564575	1567839	634	195
Pf3D7_03_v3	PF3D7_0304100	203908	206538	+	204542	206119	634	419
Pf3D7_12_v3	PF3D7_1239300	1644587	1646513	+	1645219	1645836	632	677
Pf3D7_13_v3	PF3D7_1366100	2636101	2637501	-	2636732	2637240	631	261
Pf3D7_03_v3	PF3D7_0321500	895803	900401	-	896546	899770	631	743
Pf3D7_08_v3	PF3D7_0819600	883909	886767	-	885198	886136	631	1289
Pf3D7_14_v3	PF3D7_1464100	2595239	2600386	+	2595869	2598571	630	1815
Pf3D7_12_v3	PF3D7_1247300	1951938	1956477	+	1952568	1954624	630	1853
Pf3D7_08_v3	PF3D7_0827600	1185453	1193554	-	1187623	1192925	629	2170
Pf3D7_08_v3	PF3D7_0828000	1210064	1211924	+	1210692	1211860	628	64
Pf3D7_14_v3	PF3D7_1456800	2329072	2332713	-	2329933	2332086	627	861
Pf3D7_05_v3	PF3D7_0529800	1212909	1220543	+	1213533	1219376	624	1167
Pf3D7_11_v3	PF3D7_1106000	255034	257765	-	255714	257141	624	680
Pf3D7_05_v3	PF3D7_0511700	518507	521509	+	519129	520078	622	1431
Pf3D7_14_v3	PF3D7_1453000	2172733	2176443	-	2173027	2175822	621	294
Pf3D7_13_v3	PF3D7_1340300	1606703	1610606	+	1607323	1610190	620	416
Pf3D7_02_v3	PF3D7_0210900	440295	443554	-	442080	442934	620	1785
Pf3D7_14_v3	PF3D7_1454700	2240814	2243809	+	2241433	2242839	619	970
Pf3D7_09_v3	PF3D7_0935000	1366132	1367769	-	1366569	1367150	619	437
Pf3D7_14_v3	PF3D7_1446200	1892398	1895634	-	1893200	1895017	617	802
Pf3D7_09_v3	PF3D7_0908000	366420	372171	-	369870	371554	617	3450
Pf3D7_07_v3	PF3D7_0720400	882320	885653	+	882936	884988	616	665
Pf3D7_13_v3	PF3D7_1344400	1785309	1787419	-	1785333	1786805	614	24
Pf3D7_11_v3	PF3D7_1126800	1049309	1056803	+	1049921	1052665	612	4138
Pf3D7_11_v3	PF3D7_1144800	1774139	1776737	+	1774750	1776726	611	11
Pf3D7_09_v3	PF3D7_0914400	617352	620579	+	617963	619835	611	744
Pf3D7_13_v3	PF3D7_1310300	450213	457146	-	455792	456535	611	5579
Pf3D7_13_v3	PF3D7_1352900	2112604	2116821	-	2114157	2116211	610	1553
Pf3D7_13_v3	PF3D7_1356200	2228264	2229900	-	2228520	2229291	609	256
Pf3D7_14_v3	PF3D7_1474000	3006327	3018506	-	3011585	3017899	607	5258
Pf3D7_14_v3	PF3D7_1445700	1875373	1877481	-	1875421	1876874	607	48
Pf3D7_06_v3	PF3D7_0613300	537344	545404	-	540077	544798	606	2733
Pf3D7_11_v3	PF3D7_1139700	1581108	1585117	-	1582995	1584512	605	1887
Pf3D7_07_v3	PF3D7_0708700	390973	392793	-	391502	392188	605	529
Pf3D7_13_v3	PF3D7_1355300	2194845	2197064	+	2195449	2196978	604	86
Pf3D7_03_v3	PF3D7_0322300	937315	940777	-	938212	940173	604	897
Pf3D7_09_v3	PF3D7_0914500	620656	626753	-	620788	626149	604	132
Pf3D7_10_v3	PF3D7_1005500	236163	242849	-	237506	242245	604	1343
Pf3D7_05_v3	PF3D7_0525500	1059166	1066112	-	1059918	1065509	603	752
Pf3D7_08_v3	PF3D7_0821300	957230	962343	-	958531	961740	603	1301
Pf3D7_11_v3	PF3D7_1109400	389760	393934	-	390644	393331	603	884
Pf3D7_03_v3	PF3D7_0304600	220775	223119	-	221323	222516	603	548
Pf3D7_08_v3	PF3D7_0817700	804924	814067	-	805797	813465	602	873
Pf3D7_13_v3	PF3D7_1369500	2769315	2777220	+	2769916	2773480	601	3740
Pf3D7_13_v3	PF3D7_1316500	685350	689521	+	685951	688671	601	850
Pf3D7_09_v3	PF3D7_0930700	1221388	1224893	+	1221987	1223606	599	1287
Pf3D7_07_v3	PF3D7_0717000	737979	747685	+	738578	741209	599	6476
Pf3D7_11_v3	PF3D7_1146900	1855792	1857979	+	1856390	1857656	598	323
Pf3D7_02_v3	PF3D7_0217300	707006	717147	-	715798	716549	598	8792
Pf3D7_03_v3	PF3D7_0311100	470859	473759	-	470860	473161	598	1
Pf3D7_14_v3	PF3D7_1426800	1042460	1050712	+	1043057	1049590	597	1122
Pf3D7_13_v3	PF3D7_1369000	2741989	2748773	+	2742585	2745862	596	2911
Pf3D7_08_v3	PF3D7_0812500	624446	629541	-	626069	628945	596	1623
Pf3D7_05_v3	PF3D7_0507300	301619	305207	-	301930	304611	596	311
Pf3D7_03_v3	PF3D7_0317500	715658	722425	-	716523	721831	594	865
Pf3D7_07_v3	PF3D7_0731200	1337407	1344589	-	1342842	1343996	593	5435
Pf3D7_08_v3	PF3D7_0811100	554093	560097	-	557884	559506	591	3791
Pf3D7_13_v3	PF3D7_1366500	2660983	2665566	+	2661573	2662022	590	3544
Pf3D7_01_v3	PF3D7_0105600	230263	234992	-	230289	234402	590	26
Pf3D7_14_v3	PF3D7_1417100	689862	693771	+	690451	691272	589	2499
Pf3D7_07_v3	PF3D7_0720300	879306	881452	-	880465	880863	589	1159
Pf3D7_08_v3	PF3D7_0803500	217301	223434	-	217888	222291	587	1143
Pf3D7_13_v3	PF3D7_1321100	859287	872919	-	861442	872332	587	2155
Pf3D7_13_v3	PF3D7_1324600	1027908	1033686	+	1028492	1033629	584	57
Pf3D7_13_v3	PF3D7_1324600	1027908	1033686	-	1028492	1033629	584	57
Pf3D7_04_v3	PF3D7_0423500	1058414	1067059	+	1058997	1060551	583	6508
Pf3D7_06_v3	PF3D7_0606700	281466	288177	+	282049	287017	583	1160
Pf3D7_06_v3	PF3D7_0603700	150475	155469	+	151055	152386	580	3083
Pf3D7_10_v3	PF3D7_1024400	1013748	1025449	-	1023205	1024869	580	9457
Pf3D7_04_v3	PF3D7_0420200	909609	915312	+	910187	911971	578	3341
Pf3D7_04_v3	PF3D7_0420200	909609	915312	-	910187	911971	578	3341
Pf3D7_08_v3	PF3D7_0814900	707650	711047	+	708228	708824	578	2223
Pf3D7_06_v3	PF3D7_0622800	919108	924036	+	919685	924028	577	8
Pf3D7_13_v3	PF3D7_1358400	2316426	2321208	+	2317002	2317844	576	3364
Pf3D7_13_v3	PF3D7_1324900	1040581	1042191	-	1041157	1042107	576	84
Pf3D7_10_v3	PF3D7_1032500	1305392	1308107	-	1306241	1307532	575	849
Pf3D7_09_v3	PF3D7_0928100	1136779	1138755	-	1136966	1138183	572	187
Pf3D7_13_v3	PF3D7_1342600	1673128	1678296	+	1673699	1676539	571	1757
Pf3D7_13_v3	PF3D7_1328400	1200184	1202913	-	1200840	1202342	571	656
Pf3D7_09_v3	PF3D7_0930200	1189625	1199033	-	1195693	1198462	571	6068
Pf3D7_06_v3	PF3D7_0609300	395672	402110	+	396242	399289	570	2821
Pf3D7_14_v3	PF3D7_1410000	388101	394420	-	392972	393850	570	4871
Pf3D7_02_v3	PF3D7_0215700	645360	653702	+	645929	650085	569	3617
Pf3D7_06_v3	PF3D7_0613700	555130	562029	-	559349	561460	569	4219
Pf3D7_08_v3	PF3D7_0802300	164579	171002	-	167069	170434	568	2490
Pf3D7_13_v3	PF3D7_1364200	2564477	2577853	-	2571845	2577286	567	7368
Pf3D7_14_v3	PF3D7_1413800	547389	550180	+	547954	549417	565	763
Pf3D7_12_v3	PF3D7_1244200	1847499	1856244	-	1852844	1855681	563	5345
Pf3D7_14_v3	PF3D7_1405200	180339	186534	+	180897	181649	558	4885
Pf3D7_09_v3	PF3D7_0921000.1	855022	859387	-	857587	858829	558	2565
Pf3D7_08_v3	PF3D7_0822200	982013	989112	+	982570	987696	557	1416
Pf3D7_02_v3	PF3D7_0219900	790907	794830	+	791464	792381	557	2449
Pf3D7_10_v3	PF3D7_1007700	298250	306476	-	301126	305919	557	2876
Pf3D7_08_v3	PF3D7_0811200	560188	564869	+	560744	564276	556	593
Pf3D7_05_v3	PF3D7_0507700	316128	318917	-	316766	318361	556	638
Pf3D7_13_v3	PF3D7_1345500	1822635	1824690	+	1823190	1824026	555	664
Pf3D7_09_v3	PF3D7_0908900	403960	410220	-	406522	409665	555	2562
Pf3D7_08_v3	PF3D7_0801600	108919	110112	-	109180	109557	555	261
Pf3D7_05_v3	PF3D7_0522300	901125	905398	-	902613	904844	554	1488
Pf3D7_10_v3	PF3D7_1006100	258468	260858	-	259060	260304	554	592
Pf3D7_13_v3	PF3D7_1360200	2403211	2408938	-	2406838	2408385	553	3627
Pf3D7_09_v3	PF3D7_0921200	861178	871044	-	862781	870491	553	1603
Pf3D7_14_v3	PF3D7_1435000	1413472	1417251	+	1414023	1415315	551	1936
Pf3D7_12_v3	PF3D7_1223300	932126	939188	-	934971	938639	549	2845
Pf3D7_07_v3	PF3D7_0715800	695284	697452	-	695600	696904	548	316
Pf3D7_08_v3	PF3D7_0809700	499393	502117	+	499463	501569	548	70
Pf3D7_10_v3	PF3D7_1004900	223701	228231	+	224248	225207	547	3024
Pf3D7_14_v3	PF3D7_1442700	1741568	1752301	+	1742113	1749790	545	2511
Pf3D7_09_v3	PF3D7_0937700	1491828	1499459	+	1492373	1493708	545	5751
Pf3D7_05_v3	PF3D7_0527300	1135140	1138415	-	1135976	1137870	545	836
Pf3D7_05_v3	PF3D7_0507400	305390	306967	-	305961	306422	545	571
Pf3D7_13_v3	PF3D7_1333800	1382089	1383535	+	1382631	1383335	542	200
Pf3D7_14_v3	PF3D7_1429100	1141614	1145931	+	1142154	1143791	540	2140
Pf3D7_11_v3	PF3D7_1142000	1678539	1692035	+	1679078	1681156	539	10879
Pf3D7_06_v3	PF3D7_0619400	815045	818786	+	815622	818247	539	577
Pf3D7_09_v3	PF3D7_0903600.1	167956	174231	+	168493	172887	537	1344
Pf3D7_08_v3	PF3D7_0831000	1320881	1324028	+	1321417	1322825	536	1203
Pf3D7_12_v3	PF3D7_1210100	454594	456772	-	455304	456236	536	710
Pf3D7_13_v3	PF3D7_1324400	1020974	1023691	+	1021509	1022537	535	1154
Pf3D7_13_v3	PF3D7_1314900	631802	635521	+	632336	634510	534	1011
Pf3D7_10_v3	PF3D7_1035000	1382736	1390164	-	1386649	1389630	534	3913
Pf3D7_02_v3	PF3D7_0212400	491375	508388	-	495166	507854	534	3791
Pf3D7_01_v3	PF3D7_0109800	380164	382566	+	380697	382424	533	142
Pf3D7_12_v3	PF3D7_1239600	1652505	1654377	+	1652936	1653844	533	431
Pf3D7_13_v3	PF3D7_1314300	611189	621058	-	619131	620525	533	7942
Pf3D7_07_v3	PF3D7_0707400	343381	346732	+	343912	345903	531	829
Pf3D7_11_v3	PF3D7_1103600	156083	158633	-	156614	158113	531	520
Pf3D7_10_v3	PF3D7_1028900	1184527	1186477	+	1184728	1185946	531	201
Pf3D7_08_v3	PF3D7_0805700	310141	319257	-	314172	318726	531	4031
Pf3D7_10_v3	PF3D7_1028400	1169410	1174558	+	1169940	1171391	530	3167
Pf3D7_03_v3	PF3D7_0319500	815039	817422	+	815569	816855	530	567
Pf3D7_08_v3	PF3D7_0803800	231116	234953	-	233467	234426	527	2351
Pf3D7_03_v3	PF3D7_0310600.1	460111	462552	-	461175	462027	525	1064
Pf3D7_09_v3	PF3D7_0921600	877481	888044	+	878004	883117	523	4927
Pf3D7_11_v3	PF3D7_1117400	663644	665971	+	664163	665356	519	615
Pf3D7_11_v3	PF3D7_1117400	663644	665971	-	664163	665356	519	615
Pf3D7_11_v3	PF3D7_1132300	1252555	1259730	+	1253073	1253894	518	5836
Pf3D7_01_v3	PF3D7_0111500	431154	441936	-	439652	441418	518	8498
Pf3D7_07_v3	PF3D7_0722000	941259	945969	+	941776	942513	517	3456
Pf3D7_12_v3	PF3D7_1209000	413464	422718	-	421371	422201	517	7907
Pf3D7_13_v3	PF3D7_1306700	317851	320252	-	318332	319735	517	481
Pf3D7_05_v3	PF3D7_0509800	409752	417956	+	410268	415308	516	2648
Pf3D7_02_v3	PF3D7_0214000	565606	573918	+	566121	567894	515	6024
Pf3D7_09_v3	PF3D7_0921300	871313	873513	+	871826	873450	513	63
Pf3D7_13_v3	PF3D7_1352200	2080252	2094729	+	2080764	2083152	512	11577
Pf3D7_14_v3	PF3D7_1467100	2743424	2747831	-	2745815	2747320	511	2391
Pf3D7_14_v3	PF3D7_1438900	1575475	1577264	+	1575984	1576571	509	693
Pf3D7_04_v3	PF3D7_0410900	485446	493884	-	490442	493375	509	4996
Pf3D7_08_v3	PF3D7_0806700	353966	367515	+	354472	362396	506	5119
Pf3D7_08_v3	PF3D7_0803300	207945	210779	+	208451	210291	506	488
Pf3D7_07_v3	PF3D7_0731300	1349527	1352196	+	1350032	1351149	505	1047
Pf3D7_14_v3	PF3D7_1411300	458291	467863	+	458796	460962	505	6901
Pf3D7_09_v3	PF3D7_0907800	366420	368351	+	366925	367500	505	851
Pf3D7_09_v3	PF3D7_0907600	360031	365745	+	360535	363215	504	2530
Pf3D7_11_v3	PF3D7_1140100	1598197	1600136	-	1598550	1599632	504	353
Pf3D7_02_v3	PF3D7_0203800	170841	175416	-	171563	174912	504	722
Pf3D7_06_v3	PF3D7_0621100	862505	870411	-	865845	869909	502	3340
Pf3D7_08_v3	PF3D7_0802900	194562	196180	-	195148	195678	502	586
Pf3D7_14_v3	PF3D7_1470900	2897415	2899317	+	2897916	2898657	501	660
Pf3D7_11_v3	PF3D7_1119800	743935	747955	-	746854	747456	499	2919
Pf3D7_04_v3	PF3D7_0405100	266567	277323	-	272255	276824	499	5688
Pf3D7_12_v3	PF3D7_1221800	868763	876449	+	869260	871368	497	5081
Pf3D7_07_v3	PF3D7_0731000	1323743	1335435	-	1333175	1334938	497	9432
Pf3D7_10_v3	PF3D7_1011700	448658	451585	+	449154	450323	496	1262
Pf3D7_14_v3	PF3D7_1430000	1176080	1183478	-	1181664	1182982	496	5584
Pf3D7_08_v3	PF3D7_0805200	290407	292267	+	290902	291183	495	1084
Pf3D7_04_v3	PF3D7_0402900	171812	173409	-	172506	172914	495	694
Pf3D7_05_v3	PF3D7_0503800	151421	152879	-	151422	152384	495	1
Pf3D7_11_v3	PF3D7_1114000	537153	538584	+	537647	538297	494	287
Pf3D7_11_v3	PF3D7_1140400	1607513	1609639	+	1608006	1608609	493	1030
Pf3D7_11_v3	PF3D7_1140300	1604828	1607457	+	1605321	1606406	493	1051
Pf3D7_13_v3	PF3D7_1328600	1208756	1212265	-	1209744	1211772	493	988
Pf3D7_08_v3	PF3D7_0826500	1151810	1156318	+	1152302	1156282	492	36
Pf3D7_11_v3	PF3D7_1143000	1717056	1727317	+	1717546	1718694	490	8623
Pf3D7_14_v3	PF3D7_1422500	906132	912667	+	906620	908892	488	3775
Pf3D7_12_v3	PF3D7_1212400	549400	554659	+	549888	550910	488	3749
Pf3D7_02_v3	PF3D7_0214200	574740	576542	-	575155	576054	488	415
Pf3D7_13_v3	PF3D7_1311200	478367	483570	-	481499	483082	488	3132
Pf3D7_07_v3	PF3D7_0702900	113104	114436	-	113144	113948	488	40
Pf3D7_08_v3	PF3D7_0819500	881103	885413	+	881590	884390	487	1023
Pf3D7_12_v3	PF3D7_1219000	745515	756343	+	746002	754926	487	1417
Pf3D7_04_v3	PF3D7_0412100	539418	541684	-	540188	541198	486	770
Pf3D7_06_v3	PF3D7_0609400	395672	402110	-	399813	401624	486	4141
Pf3D7_08_v3	PF3D7_0806300	336320	343740	-	337902	343254	486	1582
Pf3D7_03_v3	PF3D7_0321900	922493	929720	+	922974	927942	481	1778
Pf3D7_10_v3	PF3D7_1028800	1179206	1184476	-	1183487	1183995	481	4281
Pf3D7_07_v3	PF3D7_0717600	755090	763358	-	758720	762877	481	3630
Pf3D7_03_v3	PF3D7_0308400	368092	368775	+	368572	368690	480	85
Pf3D7_14_v3	PF3D7_1419900	825341	827809	-	825612	827330	479	271
Pf3D7_12_v3	PF3D7_1244900	1876561	1882325	+	1877039	1880041	478	2284
Pf3D7_11_v3	PF3D7_1134500	1343826	1356067	+	1344303	1349763	477	6304
Pf3D7_12_v3	PF3D7_1251400	2096989	2099322	+	2097436	2098845	477	447
Pf3D7_12_v3	PF3D7_1229800	1217923	1226942	-	1219136	1226465	477	1213
Pf3D7_14_v3	PF3D7_1460200	2454636	2458278	-	2456879	2457802	476	2243
Pf3D7_04_v3	PF3D7_0418500	829627	832904	-	830989	832428	476	1362
Pf3D7_03_v3	PF3D7_0318700	787978	789703	+	788453	788812	475	891
Pf3D7_03_v3	PF3D7_0312500	528562	530799	-	529037	530776	475	23
Pf3D7_10_v3	PF3D7_1005100	228323	233640	+	228798	232193	475	1447
Pf3D7_04_v3	PF3D7_0405600	302855	313125	+	303329	305343	474	7782
Pf3D7_12_v3	PF3D7_1230600	1256217	1258715	+	1256690	1258104	473	611
Pf3D7_06_v3	PF3D7_0618300	768319	770536	+	768792	769456	473	1080
Pf3D7_04_v3	PF3D7_0401700	100212	102938	+	100684	102110	472	828
Pf3D7_13_v3	PF3D7_1333100	1354607	1360791	-	1357704	1360319	472	3097
Pf3D7_03_v3	PF3D7_0310300	442249	459466	+	442720	446457	471	13009
Pf3D7_11_v3	PF3D7_1135200	1377858	1380323	-	1378290	1379852	471	432
Pf3D7_06_v3	PF3D7_0628800	1183464	1189115	-	1185996	1188644	471	2532
Pf3D7_09_v3	PF3D7_0904100	190117	196298	-	190858	195827	471	741
Pf3D7_05_v3	PF3D7_0529500	1206003	1208031	+	1206473	1207679	470	352
Pf3D7_14_v3	PF3D7_1468900	2831048	2834839	-	2831928	2834369	470	880
Pf3D7_14_v3	PF3D7_1408500	319805	322045	-	320274	320861	469	1184
Pf3D7_12_v3	PF3D7_1220300	807092	818617	+	807560	816204	468	2413
Pf3D7_14_v3	PF3D7_1461900	2514207	2518859	+	2514673	2517945	466	914
Pf3D7_09_v3	PF3D7_0920400	833290	840036	+	833754	839312	464	724
Pf3D7_07_v3	PF3D7_0715300	684262	687155	-	684539	686691	464	277
Pf3D7_14_v3	PF3D7_1420000	828357	831236	+	828904	830773	463	547
Pf3D7_13_v3	PF3D7_1319700	810105	818859	-	815822	818398	461	5717
Pf3D7_11_v3	PF3D7_1141700	1669491	1671621	+	1669951	1671512	460	109
Pf3D7_14_v3	PF3D7_1461400	2491624	2495222	-	2493400	2494762	460	1776
Pf3D7_14_v3	PF3D7_1458900	2417963	2419827	+	2418422	2419298	459	529
Pf3D7_06_v3	PF3D7_0608700	357932	361323	+	358391	360203	459	1120
Pf3D7_12_v3	PF3D7_1244000	1841510	1846110	-	1842399	1845651	459	889
Pf3D7_13_v3	PF3D7_1334600	1405093	1410404	-	1409049	1409945	459	3956
Pf3D7_06_v3	PF3D7_0622500	911294	914169	-	912406	913710	459	1112
Pf3D7_14_v3	PF3D7_1421200	875080	876844	+	875687	876385	459	607
Pf3D7_06_v3	PF3D7_0616900	698794	705975	+	699252	703217	458	2758
Pf3D7_13_v3	PF3D7_1307100	327435	332663	+	327893	330928	458	1735
Pf3D7_06_v3	PF3D7_0625000.2	1019568	1021898	+	1020024	1021875	456	23
Pf3D7_04_v3	PF3D7_0422100	1001158	1018570	+	1001613	1002770	455	15800
Pf3D7_08_v3	PF3D7_0814600	699662	705136	-	703502	704683	453	3840
Pf3D7_12_v3	PF3D7_1239900	1659711	1681987	-	1678438	1681536	451	18727
Pf3D7_02_v3	PF3D7_0211100	451302	456792	+	451751	455116	449	1676
Pf3D7_08_v3	PF3D7_0815000	707650	711047	-	709333	710600	447	1683
Pf3D7_12_v3	PF3D7_1251500	2099406	2102600	+	2099852	2101969	446	631
Pf3D7_12_v3	PF3D7_1237200	1549878	1556885	+	1550324	1556071	446	814
Pf3D7_08_v3	PF3D7_0822800	1005390	1007642	+	1005836	1006810	446	832
Pf3D7_07_v3	PF3D7_0725300	1064255	1075200	-	1072202	1074754	446	7947
Pf3D7_06_v3	PF3D7_0610400	444302	446124	+	444747	445157	445	967
Pf3D7_14_v3	PF3D7_1409000	352577	355586	-	353263	355141	445	686
Pf3D7_08_v3	PF3D7_0830400	1293580	1300414	+	1294022	1294722	442	5692
Pf3D7_02_v3	PF3D7_0208000	322011	326165	-	322338	325723	442	327
Pf3D7_08_v3	PF3D7_0805400	302920	305038	-	303370	304596	442	450
Pf3D7_06_v3	PF3D7_0622600	914303	915886	+	914743	915429	440	457
Pf3D7_14_v3	PF3D7_1413700	539885	546486	-	540677	546046	440	792
Pf3D7_05_v3	PF3D7_0528200	1162411	1165511	-	1163408	1165072	439	997
Pf3D7_02_v3	PF3D7_0205100	212726	217787	-	214838	217348	439	2112
Pf3D7_13_v3	PF3D7_1315300	644276	651421	+	644714	646392	438	5029
Pf3D7_12_v3	PF3D7_1208300	388108	389655	+	388545	389147	437	508
Pf3D7_14_v3	PF3D7_1437300	1512908	1515398	-	1513938	1514961	437	1030
Pf3D7_06_v3	PF3D7_0603900	161188	162818	-	161254	162381	437	66
Pf3D7_07_v3	PF3D7_0715700	694087	695229	+	694523	694882	436	347
Pf3D7_04_v3	PF3D7_0409600	451370	456006	-	452134	455571	435	764
Pf3D7_12_v3	PF3D7_1246800	1940931	1943123	+	1941365	1942491	434	632
Pf3D7_08_v3	PF3D7_0817000	772134	780711	+	772568	773737	434	6974
Pf3D7_08_v3	PF3D7_0820500	924680	928393	+	925113	927671	433	722
Pf3D7_03_v3	PF3D7_0320300	845280	848019	+	845713	847320	433	699
Pf3D7_13_v3	PF3D7_1304500	235468	236868	-	235800	236435	433	332
Pf3D7_06_v3	PF3D7_0628700	1183464	1189115	+	1183896	1185617	432	3498
Pf3D7_14_v3	PF3D7_1464200	2595239	2600386	-	2598842	2599954	432	3603
Pf3D7_13_v3	PF3D7_1320900	849415	858376	-	857147	857944	432	7732
Pf3D7_07_v3	PF3D7_0719500	843741	857086	-	854652	856654	432	10911
Pf3D7_08_v3	PF3D7_0815400	725756	726933	-	725781	726502	431	25
Pf3D7_06_v3	PF3D7_0610500	444302	446794	-	445761	446363	431	1459
Pf3D7_12_v3	PF3D7_1252600	2150124	2152643	-	2150554	2151915	430	728
Pf3D7_06_v3	PF3D7_0616400	677960	684485	+	678387	683429	427	1056
Pf3D7_09_v3	PF3D7_0909500	430151	434832	+	430578	432047	427	2785
Pf3D7_13_v3	PF3D7_1354600	2173328	2177698	-	2176308	2177272	426	2980
Pf3D7_11_v3	PF3D7_1123400	925304	927905	+	925728	927524	424	381
Pf3D7_12_v3	PF3D7_1210900	480169	483687	+	480593	482806	424	881
Pf3D7_03_v3	PF3D7_0315800	639333	643003	-	641482	642579	424	2149
Pf3D7_07_v3	PF3D7_0713400	612035	617832	+	612458	613740	423	4092
Pf3D7_14_v3	PF3D7_1455100	2250514	2252357	-	2251188	2251934	423	674
Pf3D7_13_v3	PF3D7_1352700	2101063	2109677	+	2101485	2109086	422	591
Pf3D7_08_v3	PF3D7_0824700	1070566	1074971	+	1070988	1074417	422	554
Pf3D7_03_v3	PF3D7_0306400	298095	302214	+	298517	300478	422	1736
Pf3D7_04_v3	PF3D7_0405900	315080	319600	-	316540	319178	422	1460
Pf3D7_11_v3	PF3D7_1132000	1239479	1244453	+	1239900	1242548	421	1905
Pf3D7_02_v3	PF3D7_0219600	778811	782553	-	779418	782132	421	607
Pf3D7_05_v3	PF3D7_0517600	738868	741455	-	740156	741034	421	1288
Pf3D7_02_v3	PF3D7_0205600	227606	230588	+	228025	229932	419	656
Pf3D7_08_v3	PF3D7_0831400	1339861	1345906	-	1344405	1345487	419	4544
Pf3D7_08_v3	PF3D7_0825900	1105631	1108426	-	1106048	1107961	417	465
Pf3D7_12_v3	PF3D7_1241200	1746050	1756653	-	1748873	1756237	416	2823
Pf3D7_14_v3	PF3D7_1436600	1483910	1494629	-	1490654	1494214	415	6744
Pf3D7_13_v3	PF3D7_1335700	1454181	1461739	-	1456110	1461326	413	1929
Pf3D7_10_v3	PF3D7_1026300	1105674	1109499	+	1106086	1109451	412	48
Pf3D7_09_v3	PF3D7_0926200	1062641	1064161	+	1063053	1063208	412	953
Pf3D7_13_v3	PF3D7_1347100	1885934	1889137	+	1886344	1888476	410	661
Pf3D7_06_v3	PF3D7_0629300	1204780	1208248	-	1205190	1207781	410	467
Pf3D7_02_v3	PF3D7_0203300	160105	162459	+	160514	161242	409	1217
Pf3D7_14_v3	PF3D7_1425900	1008838	1014674	-	1012696	1014265	409	3858
Pf3D7_10_v3	PF3D7_1037000	1461944	1473113	+	1462351	1469555	407	3558
Pf3D7_14_v3	PF3D7_1454600	2237720	2240634	-	2239538	2240227	407	1818
Pf3D7_12_v3	PF3D7_1249100	2007789	2010343	+	2008194	2009708	405	635
Pf3D7_10_v3	PF3D7_1008700	360343	362885	+	360625	362480	405	282
Pf3D7_13_v3	PF3D7_1342900	1678690	1694373	-	1682393	1693969	404	3703
Pf3D7_02_v3	PF3D7_0218400	749686	752141	-	750049	751737	404	363
Pf3D7_01_v3	PF3D7_0108800	357431	362193	+	357834	360339	403	1854
Pf3D7_10_v3	PF3D7_1037900	1502902	1504722	+	1502955	1504322	400	53
Pf3D7_10_v3	PF3D7_1033500	1341248	1347597	+	1341646	1343775	398	3822
Pf3D7_09_v3	PF3D7_0928700	1149746	1155551	-	1150648	1155153	398	902
Pf3D7_08_v3	PF3D7_0830700	1306656	1308956	+	1307053	1307924	397	1032
Pf3D7_02_v3	PF3D7_0205700.2	230744	233226	+	231141	232529	397	697
Pf3D7_12_v3	PF3D7_1249800	2029815	2040249	-	2030910	2039852	397	1095
Pf3D7_10_v3	PF3D7_1032400	1299665	1305276	-	1302594	1304881	395	2929
Pf3D7_11_v3	PF3D7_1106800	283476	290286	+	283869	289224	393	1062
Pf3D7_08_v3	PF3D7_0815600	727003	732580	-	729917	732187	393	2914
Pf3D7_05_v3	PF3D7_0521000	849084	861455	-	859373	861063	392	10289
Pf3D7_09_v3	PF3D7_0912100	546673	548493	-	546800	548101	392	127
Pf3D7_06_v3	PF3D7_0621300	873418	877043	+	873809	876190	391	853
Pf3D7_06_v3	PF3D7_0601700	70558	72679	+	70948	71935	390	744
Pf3D7_13_v3	PF3D7_1359900	2395586	2403061	+	2395974	2402354	388	707
Pf3D7_02_v3	PF3D7_0220100	804132	807810	-	804520	807741	388	69
Pf3D7_09_v3	PF3D7_0919100	785768	790214	+	786156	788212	388	2002
Pf3D7_11_v3	PF3D7_1119100	720604	726563	+	720992	722273	388	4290
Pf3D7_11_v3	PF3D7_1138400	1496445	1514079	-	1501011	1513691	388	4566
Pf3D7_07_v3	PF3D7_0726900	1145261	1151751	+	1145648	1147207	387	4544
Pf3D7_04_v3	PF3D7_0410800	485446	493884	+	485832	489728	386	4156
Pf3D7_10_v3	PF3D7_1022100	917750	926616	-	925280	926230	386	7530
Pf3D7_14_v3	PF3D7_1418200	775075	777453	+	775460	776311	385	1142
Pf3D7_04_v3	PF3D7_0412300	543240	545888	+	543625	545247	385	641
Pf3D7_13_v3	PF3D7_1344700	1789125	1795151	-	1791032	1794766	385	1907
Pf3D7_08_v3	PF3D7_0814300	690307	694527	-	690541	694143	384	234
Pf3D7_12_v3	PF3D7_1232000	1325392	1327721	-	1325484	1327339	382	92
Pf3D7_03_v3	PF3D7_0306800	302341	308366	-	306108	307984	382	3767
Pf3D7_13_v3	PF3D7_1362700	2509974	2517909	+	2510355	2516474	381	1435
Pf3D7_13_v3	PF3D7_1326100	1087204	1095001	+	1087584	1089099	380	5902
Pf3D7_11_v3	PF3D7_1104100	178832	181508	-	179461	181128	380	629
Pf3D7_13_v3	PF3D7_1342700	1674162	1678296	-	1677540	1677917	379	3378
Pf3D7_08_v3	PF3D7_0828600	1229073	1232511	-	1229899	1232132	379	826
Pf3D7_07_v3	PF3D7_0716100	707651	711287	-	707699	710908	379	48
Pf3D7_07_v3	PF3D7_0722700	961653	963174	+	962031	962447	378	727
Pf3D7_12_v3	PF3D7_1237500	1560925	1566957	-	1561534	1566579	378	609
Pf3D7_11_v3	PF3D7_1136200	1415213	1420449	-	1417466	1420071	378	2253
Pf3D7_14_v3	PF3D7_1462200	2523542	2529646	+	2523919	2524140	377	5506
Pf3D7_14_v3	PF3D7_1457900	2375202	2386843	+	2375579	2385946	377	897
Pf3D7_06_v3	PF3D7_0621000	862505	870411	+	862882	865416	377	4995
Pf3D7_11_v3	PF3D7_1142400	1694728	1704019	-	1702089	1703642	377	7361
Pf3D7_13_v3	PF3D7_1368100	2709651	2712093	-	2710406	2711718	375	755
Pf3D7_06_v3	PF3D7_0619200	799025	814601	+	799397	802789	372	11812
Pf3D7_08_v3	PF3D7_0807000	370550	376959	+	370922	372623	372	4336
Pf3D7_09_v3	PF3D7_0907200	345521	355059	+	345892	349293	371	5766
Pf3D7_05_v3	PF3D7_0516700	694122	707715	+	694492	698778	370	8937
Pf3D7_12_v3	PF3D7_1208400	390562	401245	+	390932	395626	370	5619
Pf3D7_12_v3	PF3D7_1225700	1038741	1044285	-	1039410	1043915	370	669
Pf3D7_10_v3	PF3D7_1037600	1491045	1494538	+	1491414	1494378	369	160
Pf3D7_14_v3	PF3D7_1469500	2842474	2849667	-	2847235	2849298	369	4761
Pf3D7_09_v3	PF3D7_0917600	726399	732505	-	729674	732136	369	3275
Pf3D7_12_v3	PF3D7_1212800	565598	567536	+	565966	566931	368	605
Pf3D7_05_v3	PF3D7_0510400	443894	449448	+	444260	445579	366	3869
Pf3D7_13_v3	PF3D7_1352800	2109987	2116821	+	2110352	2113356	365	3465
Pf3D7_06_v3	PF3D7_0616200	673753	677837	+	674118	676375	365	1462
Pf3D7_12_v3	PF3D7_1251300	2088224	2096873	-	2095062	2096508	365	6838
Pf3D7_04_v3	PF3D7_0404700	247676	263783	-	260454	263418	365	12778
Pf3D7_02_v3	PF3D7_0207600	302898	307390	-	303593	307027	363	695
Pf3D7_11_v3	PF3D7_1108800	377379	378457	+	377740	378396	361	61
Pf3D7_13_v3	PF3D7_1347500	1889195	1899723	-	1897983	1899362	361	8788
Pf3D7_06_v3	PF3D7_0625500	1034998	1038098	+	1035358	1036371	360	1727
Pf3D7_14_v3	PF3D7_1475300	3085138	3087423	+	3085496	3086182	358	1241
Pf3D7_14_v3	PF3D7_1450600	2075058	2077704	+	2075586	2077349	355	528
Pf3D7_10_v3	PF3D7_1009300	374791	380063	-	377906	379708	355	3115
Pf3D7_14_v3	PF3D7_1432300	1266799	1275021	-	1269368	1274667	354	2569
Pf3D7_13_v3	PF3D7_1325900	1070865	1084941	-	1076161	1084587	354	5296
Pf3D7_09_v3	PF3D7_0908800	403960	409335	+	404312	406285	352	3050
Pf3D7_13_v3	PF3D7_1315200	638184	643242	-	639681	642890	352	1497
Pf3D7_05_v3	PF3D7_0506200	259413	262265	+	259764	260747	351	1518
Pf3D7_13_v3	PF3D7_1350400	2012449	2019434	+	2012799	2014919	350	4515
Pf3D7_04_v3	PF3D7_0415100	670533	679967	+	670883	672124	350	7843
Pf3D7_12_v3	PF3D7_1228900	1179967	1185833	-	1180670	1185483	350	703
Pf3D7_13_v3	PF3D7_1332200	1331950	1344089	+	1332299	1335592	349	8497
Pf3D7_08_v3	PF3D7_0820800	932665	939225	-	936426	938876	349	3761
Pf3D7_05_v3	PF3D7_0515500	641136	645034	-	641137	644685	349	1
Pf3D7_09_v3	PF3D7_0910500	482162	487903	-	482461	487554	349	299
Pf3D7_11_v3	PF3D7_1130800	1187257	1189562	+	1187604	1189562	347	0
Pf3D7_10_v3	PF3D7_1009600	386630	389398	+	386976	388442	346	956
Pf3D7_10_v3	PF3D7_1013400	514641	522597	-	518542	522252	345	3901
Pf3D7_08_v3	PF3D7_0811000	554093	560097	+	554437	557205	344	2892
Pf3D7_08_v3	PF3D7_0826400	1147981	1150174	-	1148010	1149830	344	29
Pf3D7_12_v3	PF3D7_1215300	628657	630011	-	629009	629667	344	352
Pf3D7_08_v3	PF3D7_0811800	590132	595755	-	593649	595412	343	3517
Pf3D7_12_v3	PF3D7_1252400	2135711	2147178	+	2136053	2144874	342	2304
Pf3D7_04_v3	PF3D7_0414900	665631	670359	+	665973	668147	342	2212
Pf3D7_10_v3	PF3D7_1024600	1027099	1029708	-	1027128	1029367	341	29
Pf3D7_13_v3	PF3D7_1317600	735198	739583	+	735538	738068	340	1515
Pf3D7_12_v3	PF3D7_1206500	292084	300081	+	292424	294379	340	5702
Pf3D7_06_v3	PF3D7_0607400	304941	310301	-	306384	309961	340	1443
Pf3D7_14_v3	PF3D7_1447700	1943412	1945303	-	1943936	1944964	339	524
Pf3D7_08_v3	PF3D7_0816100	748315	751228	+	748653	749623	338	1605
Pf3D7_11_v3	PF3D7_1111000	434464	438415	+	434802	436541	338	1874
Pf3D7_13_v3	PF3D7_1350200	2008284	2010619	-	2009477	2010281	338	1193
Pf3D7_14_v3	PF3D7_1414000	550618	556110	-	553639	555772	338	3021
Pf3D7_02_v3	PF3D7_0206500	253719	267685	-	263037	267347	338	9318
Pf3D7_14_v3	PF3D7_1448900	1999501	2003710	-	2002921	2003373	337	3420
Pf3D7_14_v3	PF3D7_1432700	1283212	1291796	-	1290468	1291459	337	7256
Pf3D7_11_v3	PF3D7_1127300	1062799	1064887	-	1063670	1064551	336	871
Pf3D7_10_v3	PF3D7_1025200	1051623	1057366	-	1055744	1057030	336	4121
Pf3D7_07_v3	PF3D7_0727600	1167106	1182676	+	1167441	1170817	335	11859
Pf3D7_05_v3	PF3D7_0529100	1189285	1192017	-	1191000	1191682	335	1715
Pf3D7_10_v3	PF3D7_1011100	431142	435905	-	432505	435570	335	1363
Pf3D7_12_v3	PF3D7_1212600.1	554742	557096	-	555820	556762	334	1078
Pf3D7_09_v3	PF3D7_0927800	1128538	1130794	+	1128871	1129940	333	854
Pf3D7_08_v3	PF3D7_0803000	196248	203628	+	196581	198614	333	5014
Pf3D7_06_v3	PF3D7_0607600	310693	317215	-	313856	316882	333	3163
Pf3D7_12_v3	PF3D7_1227800	1133101	1137980	-	1134370	1137648	332	1269
Pf3D7_14_v3	PF3D7_1418800	781157	782691	-	782049	782361	330	892
Pf3D7_14_v3	PF3D7_1440900	1668263	1671961	+	1668591	1669963	328	1998
Pf3D7_12_v3	PF3D7_1229500	1211460	1213712	+	1211788	1213563	328	149
Pf3D7_07_v3	PF3D7_0714200	650506	655764	+	650834	654919	328	845
Pf3D7_11_v3	PF3D7_1112000	459448	469983	+	459776	460620	328	9363
Pf3D7_14_v3	PF3D7_1447400	1936210	1939445	-	1937706	1939117	328	1496
Pf3D7_05_v3	PF3D7_0531200	1278606	1280927	-	1279958	1280599	328	1352
Pf3D7_09_v3	PF3D7_0911400	521032	526346	-	522221	526018	328	1189
Pf3D7_08_v3	PF3D7_0808400	423200	426184	+	423527	424536	327	1648
Pf3D7_13_v3	PF3D7_1368800	2730947	2736470	-	2731041	2736143	327	94
Pf3D7_12_v3	PF3D7_1237400	1558583	1560874	+	1558909	1560623	326	251
Pf3D7_13_v3	PF3D7_1335600	1454181	1456980	+	1454507	1455875	326	1105
Pf3D7_04_v3	PF3D7_0417700	783868	786443	+	784194	786430	326	13
Pf3D7_08_v3	PF3D7_0815900	743179	747672	+	743505	745505	326	2167
Pf3D7_02_v3	PF3D7_0211600	467521	474522	+	467847	468476	326	6046
Pf3D7_06_v3	PF3D7_0626300	1060739	1063217	+	1061115	1062891	326	376
Pf3D7_07_v3	PF3D7_0720000	876471	879244	+	876795	877500	324	1744
Pf3D7_06_v3	PF3D7_0613500	546821	552694	-	548280	552371	323	1459
Pf3D7_07_v3	PF3D7_0722200	946041	954232	+	946363	948612	322	5620
Pf3D7_02_v3	PF3D7_0213500	537377	546217	-	543802	545895	322	6425
Pf3D7_12_v3	PF3D7_1220900	830761	832373	-	831252	832052	321	491
Pf3D7_13_v3	PF3D7_1321800	908183	914487	+	908503	909639	320	4848
Pf3D7_12_v3	PF3D7_1236700	1528907	1531667	+	1529821	1531347	320	914
Pf3D7_06_v3	PF3D7_0609800	420965	422942	-	421157	422622	320	192
Pf3D7_12_v3	PF3D7_1225100	1018187	1028705	+	1018506	1024008	319	4697
Pf3D7_09_v3	PF3D7_0929000	1160763	1163421	+	1161080	1162539	317	882
Pf3D7_04_v3	PF3D7_0422000	998330	1001061	+	998647	1000185	317	876
Pf3D7_13_v3	PF3D7_1313300	568348	572849	+	568664	569535	316	3314
Pf3D7_10_v3	PF3D7_1037700	1495658	1497668	+	1495973	1496658	315	1010
Pf3D7_03_v3	PF3D7_0304800	226743	233097	+	227057	231397	314	1700
Pf3D7_14_v3	PF3D7_1429300	1150175	1153701	-	1150475	1153387	314	300
Pf3D7_05_v3	PF3D7_0527900	1153363	1157087	+	1153676	1155673	313	1414
Pf3D7_07_v3	PF3D7_0702600	109602	111369	+	109915	110178	313	1191
Pf3D7_03_v3	PF3D7_0303900	193356	197751	-	196570	197438	313	3214
Pf3D7_10_v3	PF3D7_1038800	1557505	1561078	+	1557816	1560696	311	382
Pf3D7_08_v3	PF3D7_0810800	547889	552675	+	548200	550616	311	2059
Pf3D7_09_v3	PF3D7_0930600	1211814	1221311	-	1218393	1221000	311	6579
Pf3D7_11_v3	PF3D7_1105100	225756	228026	+	226065	226418	309	1608
Pf3D7_11_v3	PF3D7_1105100	225756	228026	-	226065	226418	309	1608
Pf3D7_14_v3	PF3D7_1433900	1359694	1366463	+	1360002	1364558	308	1905
Pf3D7_14_v3	PF3D7_1432200	1263520	1275021	+	1263826	1269011	306	6010
Pf3D7_09_v3	PF3D7_0917500	726399	732505	+	726703	728748	304	3757
Pf3D7_02_v3	PF3D7_0216000	658332	670045	+	658636	664629	304	5416
Pf3D7_14_v3	PF3D7_1456200	2303262	2309038	+	2303565	2306468	303	2570
Pf3D7_14_v3	PF3D7_1437600	1522983	1529554	+	1523286	1525046	303	4508
Pf3D7_14_v3	PF3D7_1406900	250757	253444	+	251059	252826	302	618
Pf3D7_13_v3	PF3D7_1344600	1789125	1795151	+	1789425	1790672	300	4479
Pf3D7_13_v3	PF3D7_1322500	952854	957844	+	953154	955789	300	2055
Pf3D7_11_v3	PF3D7_1113700	529194	531034	-	529493	530563	299	471
Pf3D7_02_v3	PF3D7_0217000	702975	706886	+	703090	706587	299	115
Pf3D7_13_v3	PF3D7_1371900	2829558	2831538	+	2829856	2830669	298	869
Pf3D7_09_v3	PF3D7_0934200	1343165	1347593	-	1346858	1347295	298	3693
Pf3D7_14_v3	PF3D7_1427300	1063845	1069807	+	1064142	1069386	297	421
Pf3D7_05_v3	PF3D7_0505600	245636	255080	+	245933	246934	297	8146
Pf3D7_11_v3	PF3D7_1118800	713984	716583	-	714117	716287	296	133
Pf3D7_04_v3	PF3D7_0413600	615036	618646	-	616914	618350	296	1878
Pf3D7_09_v3	PF3D7_0931300	1260732	1262554	+	1261027	1261944	295	610
Pf3D7_13_v3	PF3D7_1363200	2531710	2541835	-	2539948	2541540	295	8238
Pf3D7_14_v3	PF3D7_1461700	2501059	2502809	-	2501578	2502515	294	519
Pf3D7_01_v3	PF3D7_0113100	494951	503874	+	495244	500076	293	3798
Pf3D7_07_v3	PF3D7_0728900	1230118	1234965	-	1232272	1234672	293	2154
Pf3D7_08_v3	PF3D7_0810000	515883	517986	-	517421	517693	293	1538
Pf3D7_13_v3	PF3D7_1337700	1525271	1530258	+	1525562	1527814	291	2444
Pf3D7_02_v3	PF3D7_0213700	556757	558385	+	557048	557696	291	689
Pf3D7_10_v3	PF3D7_1030200	1229832	1232203	-	1230561	1231913	290	729
Pf3D7_09_v3	PF3D7_0931200	1258264	1260236	+	1258549	1259451	285	785
Pf3D7_11_v3	PF3D7_1149800	2006422	2007829	+	2006706	2007829	284	0
Pf3D7_13_v3	PF3D7_1332600	1340060	1344089	-	1342012	1343805	284	1952
Pf3D7_13_v3	PF3D7_1345200	1811206	1814212	-	1812220	1813929	283	1014
Pf3D7_14_v3	PF3D7_1409400	362986	367310	-	365509	367027	283	2523
Pf3D7_14_v3	PF3D7_1457800	2366585	2374026	-	2372233	2373744	282	5648
Pf3D7_07_v3	PF3D7_0713100	605372	606737	+	605653	606440	281	297
Pf3D7_09_v3	PF3D7_0905200	244369	249141	-	245261	248860	281	892
Pf3D7_03_v3	PF3D7_0313100	539463	545575	+	539743	542810	280	2765
Pf3D7_04_v3	PF3D7_0411300	510100	517159	+	510380	512548	280	4611
Pf3D7_09_v3	PF3D7_0907000	337285	342550	+	337564	337920	279	4630
Pf3D7_14_v3	PF3D7_1471900	2931780	2940056	-	2933162	2939779	277	1382
Pf3D7_09_v3	PF3D7_0915000	638998	641536	+	639658	641259	277	660
Pf3D7_09_v3	PF3D7_0915000	638998	641536	-	639658	641259	277	660
Pf3D7_02_v3	PF3D7_0208100.1	327657	337069	+	327932	335203	275	1866
Pf3D7_13_v3	PF3D7_1372500	2850796	2855843	-	2854544	2855568	275	3748
Pf3D7_13_v3	PF3D7_1338800	1564646	1567934	-	1564932	1567660	274	286
Pf3D7_08_v3	PF3D7_0824200	1054862	1065304	+	1055135	1059003	273	6301
Pf3D7_06_v3	PF3D7_0611800	489980	501413	-	490858	501140	273	878
Pf3D7_03_v3	PF3D7_0305100	235555	248541	-	236334	248270	271	779
Pf3D7_06_v3	PF3D7_0628900	1189202	1202211	+	1189472	1193978	270	8233
Pf3D7_10_v3	PF3D7_1030400	1241040	1243247	-	1241767	1242977	270	727
Pf3D7_10_v3	PF3D7_1024700	1029775	1032797	+	1030044	1031534	269	1263
Pf3D7_05_v3	PF3D7_0518000	750395	752757	+	750661	752435	266	322
Pf3D7_07_v3	PF3D7_0703900	153123	166662	-	153320	166396	266	197
Pf3D7_02_v3	PF3D7_0207500	298213	302829	-	298897	302564	265	684
Pf3D7_06_v3	PF3D7_0615600	642392	655860	-	646637	655596	264	4245
Pf3D7_06_v3	PF3D7_0622300	907755	911240	+	908017	911096	262	144
Pf3D7_09_v3	PF3D7_0926500	1074547	1081945	-	1075915	1081683	262	1368
Pf3D7_09_v3	PF3D7_0925800	1033054	1039195	+	1033315	1038579	261	616
Pf3D7_02_v3	PF3D7_0221500	862679	864103	-	863079	863842	261	400
Pf3D7_02_v3	PF3D7_0205300	219430	222798	+	219690	222256	260	542
Pf3D7_10_v3	PF3D7_1034400	1366407	1369448	-	1367294	1369189	259	887
Pf3D7_12_v3	PF3D7_1229700	1217923	1226942	+	1218181	1218766	258	8176
Pf3D7_03_v3	PF3D7_0302700	141312	147314	-	146372	147056	258	5060
Pf3D7_13_v3	PF3D7_1368900	2739093	2741852	+	2739350	2740998	257	854
Pf3D7_10_v3	PF3D7_1008200	330222	345153	-	343733	344899	254	13511
Pf3D7_05_v3	PF3D7_0503500	141104	145677	-	142871	145423	254	1767
Pf3D7_14_v3	PF3D7_1445300	1859895	1865687	+	1860148	1862095	253	3592
Pf3D7_07_v3	PF3D7_0705600	279726	284684	-	281035	284433	251	1309
Pf3D7_08_v3	PF3D7_0810900.2	547889	552675	-	551199	552428	247	3310
Pf3D7_13_v3	PF3D7_1343200	1704324	1712028	+	1704570	1706123	246	5905
Pf3D7_02_v3	PF3D7_0211300	456916	458831	+	457130	458585	246	214
Pf3D7_02_v3	PF3D7_0211300	456916	458831	-	457130	458585	246	214
Pf3D7_13_v3	PF3D7_1322200	931069	944058	+	931314	943825	245	233
Pf3D7_13_v3	PF3D7_1310800	469909	475247	-	470595	475002	245	686
Pf3D7_13_v3	PF3D7_1301900	109667	110513	+	109695	110268	245	28
Pf3D7_03_v3	PF3D7_0302600	141312	147314	+	141556	145653	244	1661
Pf3D7_06_v3	PF3D7_0622900	924796	931318	-	925105	931074	244	309
Pf3D7_10_v3	PF3D7_1010200	403566	410780	-	405017	410536	244	1451
Pf3D7_12_v3	PF3D7_1246100	1915506	1917864	+	1915749	1917798	243	66
Pf3D7_09_v3	PF3D7_0910400	475101	481599	-	477777	481358	241	2676
Pf3D7_01_v3	PF3D7_0111200	429856	431098	-	430152	430858	240	296
Pf3D7_14_v3	PF3D7_1432400	1275389	1282884	-	1275899	1282645	239	510
Pf3D7_01_v3	PF3D7_0109300	363120	373250	-	371815	373012	238	8695
Pf3D7_02_v3	PF3D7_0208500	352600	358376	+	352836	353628	236	4748
Pf3D7_06_v3	PF3D7_0617800	747630	749050	-	748416	748814	236	786
Pf3D7_05_v3	PF3D7_0516900	711936	714007	-	712762	713772	235	826
Pf3D7_09_v3	PF3D7_0908200	377804	384790	+	378035	382996	231	1794
Pf3D7_13_v3	PF3D7_1312200	517878	520869	+	518107	519367	229	1502
Pf3D7_10_v3	PF3D7_1019500.1	785924	795449	-	787745	795220	229	1821
Pf3D7_13_v3	PF3D7_1328700	1213166	1217486	+	1213394	1213615	228	3871
Pf3D7_14_v3	PF3D7_1474700	3059379	3065991	-	3063191	3065763	228	3812
Pf3D7_03_v3	PF3D7_0321800	912689	921072	+	912916	921036	227	36
Pf3D7_05_v3	PF3D7_0504200	167422	170614	+	167649	169502	227	1112
Pf3D7_14_v3	PF3D7_1470200	2870006	2878975	-	2877586	2878748	227	7580
Pf3D7_12_v3	PF3D7_1207900	354475	359560	-	357915	359333	227	3440
Pf3D7_12_v3	PF3D7_1250500	2069868	2074120	+	2070094	2071073	226	3047
Pf3D7_10_v3	PF3D7_1011300	438220	442304	+	438446	440380	226	1924
Pf3D7_07_v3	PF3D7_0709300	407017	421973	-	413560	421749	224	6543
Pf3D7_13_v3	PF3D7_1310900	476000	478245	+	476223	477134	223	1111
Pf3D7_14_v3	PF3D7_1433200	1300261	1308052	-	1304028	1307831	221	3767
Pf3D7_09_v3	PF3D7_0934100	1343165	1347593	+	1343385	1346555	220	1038
Pf3D7_06_v3	PF3D7_0617300	720315	721720	+	720535	721312	220	408
Pf3D7_12_v3	PF3D7_1218800	736332	740474	-	738357	740255	219	2025
Pf3D7_12_v3	PF3D7_1243900	1833921	1840954	-	1834064	1840736	218	143
Pf3D7_14_v3	PF3D7_1446100	1889307	1892325	-	1889978	1892108	217	671
Pf3D7_05_v3	PF3D7_0518600	769094	776765	+	769310	773140	216	3625
Pf3D7_08_v3	PF3D7_0828500	1212023	1228625	-	1226750	1228409	216	14727
Pf3D7_01_v3	PF3D7_0107900	319795	327439	-	326397	327224	215	6602
Pf3D7_05_v3	PF3D7_0527200	1132875	1135067	-	1132937	1134854	213	62
Pf3D7_13_v3	PF3D7_1322700	957896	959388	-	958219	959175	213	323
Pf3D7_14_v3	PF3D7_1429000	1139551	1141504	-	1140579	1141292	212	1028
Pf3D7_12_v3	PF3D7_1218200	707280	715877	-	708936	715665	212	1656
Pf3D7_12_v3	PF3D7_1228500	1158344	1163283	+	1158554	1160062	210	3221
Pf3D7_10_v3	PF3D7_1004500	211731	214804	-	213986	214594	210	2255
Pf3D7_10_v3	PF3D7_1027000	1125240	1132160	-	1126523	1131958	202	1283
Pf3D7_11_v3	PF3D7_1115500	587968	590982	+	588169	589400	201	1582
Pf3D7_11_v3	PF3D7_1111500	444725	446760	-	446020	446559	201	1295
Pf3D7_01_v3	PF3D7_0104800	215580	219578	+	215776	217509	196	2069
Pf3D7_04_v3	PF3D7_0418300	817225	822536	-	819362	822340	196	2137
Pf3D7_13_v3	PF3D7_1348000	1919824	1924194	-	1919834	1923999	195	10
Pf3D7_11_v3	PF3D7_1111100	434464	438415	-	437171	438220	195	2707
Pf3D7_13_v3	PF3D7_1333400	1369890	1371459	-	1370083	1370799	193	660
Pf3D7_09_v3	PF3D7_0926000	1043350	1058440	+	1043542	1047794	192	10646
Pf3D7_14_v3	PF3D7_1425700	1006451	1008108	+	1006643	1008069	192	39
Pf3D7_14_v3	PF3D7_1453200	2179328	2186691	+	2179519	2186631	191	60
Pf3D7_10_v3	PF3D7_1029200	1195486	1200837	+	1195677	1197344	191	3493
Pf3D7_14_v3	PF3D7_1416700	680887	682214	-	681055	682023	191	168
Pf3D7_13_v3	PF3D7_1360400	2411167	2413133	+	2411357	2412298	190	835
Pf3D7_13_v3	PF3D7_1353500	2143938	2147892	+	2144125	2145105	187	2787
Pf3D7_14_v3	PF3D7_1428000	1095499	1100410	+	1095686	1097731	187	2679
Pf3D7_01_v3	PF3D7_0110000	388185	395859	+	388372	389076	187	6783
Pf3D7_03_v3	PF3D7_0307700	326250	335456	-	328787	335269	187	2537
Pf3D7_13_v3	PF3D7_1368500	2722504	2726879	+	2722690	2725182	186	1697
Pf3D7_13_v3	PF3D7_1348400	1934821	1947566	-	1935596	1947380	186	775
Pf3D7_11_v3	PF3D7_1105700	247266	249849	+	247451	248971	185	878
Pf3D7_13_v3	PF3D7_1338900	1568362	1571354	-	1568374	1571169	185	12
Pf3D7_12_v3	PF3D7_1227000	1091166	1092832	-	1092160	1092651	181	994
Pf3D7_05_v3	PF3D7_0512600	544362	547802	+	544540	545993	178	1809
Pf3D7_05_v3	PF3D7_0510900	465604	466697	+	465782	465939	178	758
Pf3D7_11_v3	PF3D7_1129500	1141309	1144307	+	1141486	1143910	177	397
Pf3D7_09_v3	PF3D7_0918600	764672	768037	+	764848	767034	176	1003
Pf3D7_14_v3	PF3D7_1420200	838080	842840	-	838927	842664	176	847
Pf3D7_08_v3	PF3D7_0814700	705902	707002	-	706076	706996	174	6
Pf3D7_09_v3	PF3D7_0912500	555917	558855	+	556090	557958	173	897
Pf3D7_07_v3	PF3D7_0724600	1021461	1033250	-	1026444	1033077	173	4983
Pf3D7_05_v3	PF3D7_0513100	553505	558185	-	557039	558012	173	3534
Pf3D7_11_v3	PF3D7_1122200	835651	845719	-	842991	845547	172	7340
Pf3D7_12_v3	PF3D7_1242300	1791066	1795006	-	1793532	1794835	171	2466
Pf3D7_12_v3	PF3D7_1228000	1140776	1143297	+	1140943	1141386	167	1911
Pf3D7_01_v3	PF3D7_0107200	297195	299431	+	297362	299397	167	34
Pf3D7_07_v3	PF3D7_0704900	242129	245182	-	243898	245016	166	1769
Pf3D7_08_v3	PF3D7_0807300	381399	383375	+	381564	382847	165	528
Pf3D7_10_v3	PF3D7_1009800	392767	398156	-	393765	397993	163	998
Pf3D7_05_v3	PF3D7_0512000	527477	529520	+	527639	528666	162	854
Pf3D7_05_v3	PF3D7_0532700	1321777	1323249	-	1322400	1323087	162	623
Pf3D7_11_v3	PF3D7_1116900	643616	645699	-	644100	645537	162	484
Pf3D7_14_v3	PF3D7_1449400	2017128	2024297	-	2020209	2024137	160	3081
Pf3D7_14_v3	PF3D7_1451400	2108715	2115140	+	2108874	2112788	159	2352
Pf3D7_08_v3	PF3D7_0825700	1097981	1102962	-	1101887	1102804	158	3906
Pf3D7_08_v3	PF3D7_0824000	1047035	1051863	-	1049282	1051705	158	2247
Pf3D7_06_v3	PF3D7_0619500	819380	824405	-	820069	824247	158	689
Pf3D7_06_v3	PF3D7_0611200	467324	469278	+	467481	468642	157	636
Pf3D7_13_v3	PF3D7_1326600	1107719	1122945	+	1107875	1122540	156	405
Pf3D7_02_v3	PF3D7_0212000	479945	482195	+	480100	481432	155	763
Pf3D7_04_v3	PF3D7_0403500	195388	196973	-	195543	196745	155	228
Pf3D7_03_v3	PF3D7_0321400	894608	900401	+	894761	896112	153	4289
Pf3D7_01_v3	PF3D7_0100400	50210	53241	+	50363	51636	153	1605
Pf3D7_11_v3	PF3D7_1144500	1768176	1770111	+	1768328	1769344	152	767
Pf3D7_11_v3	PF3D7_1138900	1540652	1544555	+	1540804	1544163	152	392
Pf3D7_11_v3	PF3D7_1138900	1540652	1541554	-	1540804	1544163	152	-2609
Pf3D7_09_v3	PF3D7_0935400	1377801	1381104	-	1377953	1379752	152	1352
Pf3D7_09_v3	PF3D7_0937500	1479241	1482363	-	1480947	1482211	152	1706
Pf3D7_13_v3	PF3D7_1364000	2564477	2577853	+	2564625	2567108	148	10745
Pf3D7_07_v3	PF3D7_0720200	879306	881452	+	879454	879946	148	1506
Pf3D7_14_v3	PF3D7_1458700	2406022	2412163	-	2410954	2412015	148	4932
Pf3D7_05_v3	PF3D7_0509000	366766	378599	-	376855	378452	147	10089
Pf3D7_11_v3	PF3D7_1122400	849189	859832	+	849335	852570	146	7262
Pf3D7_10_v3	PF3D7_1021400	863762	870150	+	863907	866742	145	3408
Pf3D7_13_v3	PF3D7_1314200	611189	621058	+	611332	618888	143	2170
Pf3D7_05_v3	PF3D7_0510800	460875	465161	+	461017	464399	142	762
Pf3D7_12_v3	PF3D7_1240200	1688118	1691304	-	1688606	1691162	142	488
Pf3D7_12_v3	PF3D7_1238700	1604966	1608455	+	1605107	1607539	141	916
Pf3D7_04_v3	PF3D7_0410600	478887	485300	+	479028	480468	141	4832
Pf3D7_12_v3	PF3D7_1232900	1351425	1354244	-	1351789	1354104	140	364
Pf3D7_09_v3	PF3D7_0913900	584317	597374	-	594272	597234	140	9955
Pf3D7_03_v3	PF3D7_0318500	767676	787513	+	767815	782760	139	4753
Pf3D7_08_v3	PF3D7_0809400	475434	479292	+	475573	478125	139	1167
Pf3D7_13_v3	PF3D7_1331200	1306516	1312770	+	1306654	1307999	138	4771
Pf3D7_03_v3	PF3D7_0305000	233233	235472	-	234058	235334	138	825
Pf3D7_05_v3	PF3D7_0508500	345890	355176	-	347219	355039	137	1329
Pf3D7_13_v3	PF3D7_1307200	327435	332663	-	331558	332526	137	4123
Pf3D7_11_v3	PF3D7_1112700	481715	489467	+	481851	485831	136	3636
Pf3D7_09_v3	PF3D7_0932700	1298707	1302711	+	1298865	1302575	136	158
Pf3D7_03_v3	PF3D7_0322100	930021	932551	-	930640	932415	136	619
Pf3D7_09_v3	PF3D7_0905100	235727	243105	-	236359	242969	136	632
Pf3D7_01_v3	PF3D7_0112000	445388	453252	-	450831	453118	134	5443
Pf3D7_11_v3	PF3D7_1118900	716662	720509	+	716795	718412	133	2097
Pf3D7_02_v3	PF3D7_0211000	443691	445353	+	443824	444608	133	745
Pf3D7_13_v3	PF3D7_1368400	2717276	2721553	-	2719490	2721420	133	2214
Pf3D7_13_v3	PF3D7_1316600	690882	695310	+	691014	694125	132	1185
Pf3D7_14_v3	PF3D7_1431100	1221647	1224193	+	1221775	1222818	128	1375
Pf3D7_11_v3	PF3D7_1128300	1096683	1103683	-	1098167	1103555	128	1484
Pf3D7_04_v3	PF3D7_0408200	401339	408032	+	401466	403334	127	4698
Pf3D7_02_v3	PF3D7_0204100	181077	189241	-	182228	189115	126	1151
Pf3D7_05_v3	PF3D7_0515800	657585	658802	-	658423	658677	125	838
Pf3D7_02_v3	PF3D7_0212500	509401	526853	+	509525	521746	124	5107
Pf3D7_06_v3	PF3D7_0625200	1025057	1034644	+	1025179	1026336	122	8308
Pf3D7_02_v3	PF3D7_0215200	626856	632249	+	626976	627710	120	4539
Pf3D7_14_v3	PF3D7_1457400	2350866	2362195	+	2350985	2360152	119	2043
Pf3D7_13_v3	PF3D7_1368700	2727019	2729274	-	2727425	2729155	119	406
Pf3D7_14_v3	PF3D7_1416400	658662	665217	-	661098	665098	119	2436
Pf3D7_12_v3	PF3D7_1205400	231723	235765	-	232389	235646	119	666
Pf3D7_12_v3	PF3D7_1237600	1568487	1571221	+	1568605	1570569	118	652
Pf3D7_09_v3	PF3D7_0916100	673950	680069	+	674068	675157	118	4912
Pf3D7_13_v3	PF3D7_1356000	2218626	2227666	+	2218743	2222939	117	4727
Pf3D7_12_v3	PF3D7_1246200	1920667	1923319	+	1920784	1921914	117	1405
Pf3D7_01_v3	PF3D7_0103500	154059	160493	+	154176	160426	117	67
Pf3D7_07_v3	PF3D7_0716200	712353	716616	+	712469	714967	116	1649
Pf3D7_11_v3	PF3D7_1118300	694540	699733	+	694655	699121	115	612
Pf3D7_02_v3	PF3D7_0212200	483316	490933	-	489904	490818	115	6588
Pf3D7_13_v3	PF3D7_1316400	682970	684516	+	683084	684476	114	40
Pf3D7_11_v3	PF3D7_1128700	1113883	1116485	+	1113996	1115477	113	1008
Pf3D7_10_v3	PF3D7_1010100	403566	410780	+	403679	404575	113	6205
Pf3D7_11_v3	PF3D7_1107800	326573	335714	-	329867	335601	113	3294
Pf3D7_14_v3	PF3D7_1457600	2363466	2366071	+	2363578	2365370	112	701
Pf3D7_14_v3	PF3D7_1455200.1	2254950	2258059	+	2255062	2256741	112	1318
Pf3D7_14_v3	PF3D7_1441700	1700562	1708081	+	1700674	1702050	112	6031
Pf3D7_11_v3	PF3D7_1140900	1633314	1643504	-	1637103	1643392	112	3789
Pf3D7_09_v3	PF3D7_0914000	597584	604606	+	597694	600561	110	4045
Pf3D7_06_v3	PF3D7_0614800	614524	616720	-	615297	616610	110	773
Pf3D7_12_v3	PF3D7_1241300	1756876	1759308	-	1757517	1759199	109	641
Pf3D7_12_v3	PF3D7_1209100	422892	426119	-	423462	426011	108	570
Pf3D7_09_v3	PF3D7_0911500.1	526912	528084	-	526940	527978	106	28
Pf3D7_08_v3	PF3D7_0826300	1146062	1147896	-	1146167	1147504	105	392
Pf3D7_14_v3	PF3D7_1420100	831726	836789	-	832335	836684	105	609
Pf3D7_14_v3	PF3D7_1426500	1027483	1030052	+	1027966	1029948	104	483
Pf3D7_10_v3	PF3D7_1017800	709433	714762	-	711016	714658	104	1583
Pf3D7_06_v3	PF3D7_0615800	656160	661893	-	657939	661789	104	1779
Pf3D7_13_v3	PF3D7_1348600	1953201	1955478	+	1953304	1954852	103	626
Pf3D7_06_v3	PF3D7_0618000	758506	761849	+	758609	760996	103	853
Pf3D7_13_v3	PF3D7_1315100	638184	643242	+	638286	639389	102	3853
Pf3D7_14_v3	PF3D7_1462000	2514207	2518859	-	2518392	2518757	102	4185
Pf3D7_07_v3	PF3D7_0702400	101594	103269	+	101694	102285	100	984
Pf3D7_13_v3	PF3D7_1370800	2796021	2798725	+	2796119	2797144	98	1581
Pf3D7_13_v3	PF3D7_1320000	829438	834916	+	829534	833310	96	1606
Pf3D7_09_v3	PF3D7_0936700	1454327	1457426	+	1454422	1455720	95	1706
Pf3D7_09_v3	PF3D7_0929100	1163475	1166258	+	1163570	1165475	95	783
Pf3D7_13_v3	PF3D7_1306600	314038	316879	-	315042	316784	95	1004
Pf3D7_11_v3	PF3D7_1112900	482743	490248	-	487822	490154	94	5079
Pf3D7_13_v3	PF3D7_1321600	897624	901662	+	897716	901044	92	618
Pf3D7_07_v3	PF3D7_0723200	972567	974326	+	972658	974272	91	54
Pf3D7_14_v3	PF3D7_1408300	312478	319678	+	312569	312868	91	6810
Pf3D7_12_v3	PF3D7_1229900.1	1227918	1233096	-	1228063	1233005	91	145
Pf3D7_07_v3	PF3D7_0704300	197601	204021	+	197691	203249	90	772
Pf3D7_14_v3	PF3D7_1415700	633744	636623	-	634815	636533	90	1071
Pf3D7_14_v3	PF3D7_1470000	2867147	2869445	-	2868291	2869356	89	1144
Pf3D7_11_v3	PF3D7_1118600	702313	707468	-	705556	707382	86	3243
Pf3D7_13_v3	PF3D7_1363900	2562033	2563529	+	2562118	2562713	85	816
Pf3D7_13_v3	PF3D7_1367300	2684178	2686416	-	2685059	2686331	85	881
Pf3D7_07_v3	PF3D7_0704400	204634	213531	+	204718	207750	84	5781
Pf3D7_05_v3	PF3D7_0517400	731324	735591	+	731407	735162	83	429
Pf3D7_05_v3	PF3D7_0510000	418053	431443	+	418136	421425	83	10018
Pf3D7_11_v3	PF3D7_1137400	1469179	1471960	-	1470600	1471877	83	1421
Pf3D7_14_v3	PF3D7_1454400	2234061	2237186	+	2234143	2236476	82	710
Pf3D7_13_v3	PF3D7_1355900	2216264	2218451	+	2216346	2217563	82	888
Pf3D7_13_v3	PF3D7_1319800	820659	821912	+	820741	821178	82	734
Pf3D7_05_v3	PF3D7_0512800	547889	553417	-	548406	553340	77	517
Pf3D7_04_v3	PF3D7_0418000	793752	810105	+	793827	810070	75	35
Pf3D7_02_v3	PF3D7_0210700	435976	439712	+	436050	436994	74	2718
Pf3D7_13_v3	PF3D7_1356600	2240266	2242486	-	2240970	2242412	74	704
Pf3D7_10_v3	PF3D7_1009200	374791	380063	+	374864	377611	73	2452
Pf3D7_05_v3	PF3D7_0526300	1084864	1086667	-	1085623	1086594	73	759
Pf3D7_09_v3	PF3D7_0926700	1089839	1096682	+	1089911	1092430	72	4252
Pf3D7_02_v3	PF3D7_0221000	848020	849119	+	848092	849119	72	0
Pf3D7_09_v3	PF3D7_0915800	663846	665297	+	663918	664571	72	726
Pf3D7_03_v3	PF3D7_0318100	743858	746762	+	743929	745053	71	1709
Pf3D7_12_v3	PF3D7_1233600	1385637	1402196	-	1385707	1402218	70	-22
Pf3D7_13_v3	PF3D7_1335900	1461809	1466689	-	1464895	1466619	70	3086
Pf3D7_06_v3	PF3D7_0612200	512019	519616	-	512972	519548	68	953
Pf3D7_05_v3	PF3D7_0506400	262595	263993	+	262672	263925	68	77
Pf3D7_05_v3	PF3D7_0506400	262595	263993	-	262672	263925	68	77
Pf3D7_05_v3	PF3D7_0500900	49303	52577	-	50422	52510	67	1119
Pf3D7_13_v3	PF3D7_1344500	1787517	1788935	-	1787820	1788869	66	303
Pf3D7_12_v3	PF3D7_1226900	1084398	1090089	-	1088536	1090023	66	4138
Pf3D7_09_v3	PF3D7_0906700	330216	332031	-	330499	331965	66	283
Pf3D7_11_v3	PF3D7_1126300	1026913	1029898	+	1026976	1029567	63	331
Pf3D7_13_v3	PF3D7_1339400	1580664	1586462	-	1585806	1586399	63	5142
Pf3D7_14_v3	PF3D7_1435800	1452542	1455682	+	1452604	1454118	62	1564
Pf3D7_14_v3	PF3D7_1457500	2350866	2362195	-	2360874	2362133	62	10008
Pf3D7_02_v3	PF3D7_0206600	269695	270681	-	270078	270619	62	383
Pf3D7_03_v3	PF3D7_0317400	710710	714143	-	712253	714082	61	1543
Pf3D7_13_v3	PF3D7_1302500	131809	140655	-	131849	140594	61	40
Pf3D7_09_v3	PF3D7_0918500	761152	764602	+	761211	763358	59	1244
Pf3D7_11_v3	PF3D7_1149500	1990494	1994076	-	1991359	1994018	58	865
Pf3D7_14_v3	PF3D7_1428400	1107344	1115527	-	1108430	1115470	57	1086
Pf3D7_13_v3	PF3D7_1318500	766084	769987	+	766140	767770	56	2217
Pf3D7_04_v3	PF3D7_0403900	219031	225203	+	219087	222838	56	2365
Pf3D7_08_v3	PF3D7_0820900	939283	944701	-	939583	944645	56	300
Pf3D7_08_v3	PF3D7_0819800	891582	898558	-	891658	898502	56	76
Pf3D7_12_v3	PF3D7_1206100	272319	274798	-	272320	274742	56	1
Pf3D7_12_v3	PF3D7_1237000	1538083	1549647	+	1538138	1540408	55	9239
Pf3D7_12_v3	PF3D7_1215900	641497	646764	+	641552	643519	55	3245
Pf3D7_12_v3	PF3D7_1215900	641497	646764	-	641552	643519	55	3245
Pf3D7_11_v3	PF3D7_1139400	1569550	1573362	+	1569604	1573189	54	173
Pf3D7_03_v3	PF3D7_0323200	976817	984599	+	976870	978195	53	6404
Pf3D7_01_v3	PF3D7_0102700	124464	126195	+	124517	125484	53	711
Pf3D7_12_v3	PF3D7_1248300	1977214	1980252	-	1979786	1980199	53	2572
Pf3D7_07_v3	PF3D7_0709400	423191	427286	-	423236	427234	52	45
Pf3D7_11_v3	PF3D7_1131400	1195503	1209637	-	1204297	1209587	50	8794
Pf3D7_13_v3	PF3D7_1370000	2781573	2782657	+	2781622	2781695	49	962
Pf3D7_13_v3	PF3D7_1327500	1154973	1158529	+	1155022	1157905	49	624
Pf3D7_06_v3	PF3D7_0619300	799025	814601	-	803374	814552	49	4349
Pf3D7_13_v3	PF3D7_1360300	2409022	2410514	-	2409348	2410466	48	326
Pf3D7_01_v3	PF3D7_0111000	417535	427622	-	421776	427575	47	4241
Pf3D7_08_v3	PF3D7_0832300	1396969	1398087	+	1397014	1397885	45	202
Pf3D7_09_v3	PF3D7_0911100	504367	511055	+	504412	508130	45	2925
Pf3D7_08_v3	PF3D7_0812600	630925	632274	-	631584	632229	45	659
Pf3D7_11_v3	PF3D7_1108900	379203	381803	+	379247	380638	44	1165
Pf3D7_04_v3	PF3D7_0406000	320975	326296	+	321019	322545	44	3751
Pf3D7_09_v3	PF3D7_0908100	372656	375630	-	373762	375586	44	1106
Pf3D7_10_v3	PF3D7_1031900	1280485	1287330	-	1284588	1287287	43	4103
Pf3D7_10_v3	PF3D7_1031300	1260268	1263571	-	1260310	1263069	42	502
Pf3D7_13_v3	PF3D7_1326700	1125239	1129225	+	1125280	1126908	41	2317
Pf3D7_07_v3	PF3D7_0726600	1140439	1144393	+	1140479	1142754	40	1639
Pf3D7_11_v3	PF3D7_1137700	1477605	1482437	+	1477643	1479850	38	2587
Pf3D7_06_v3	PF3D7_0618100	761901	764170	+	761939	764170	38	0
Pf3D7_09_v3	PF3D7_0905300	250175	269746	-	251353	269709	37	1178
Pf3D7_14_v3	PF3D7_1455300	2259429	2264773	+	2259465	2261297	36	3476
Pf3D7_01_v3	PF3D7_0110500	396555	404627	+	396591	403606	36	1021
Pf3D7_12_v3	PF3D7_1238200	1585583	1587502	-	1586261	1587466	36	678
Pf3D7_11_v3	PF3D7_1129300	1129967	1136870	-	1131294	1136834	36	1327
Pf3D7_13_v3	PF3D7_1313100	556252	565435	+	556285	564987	33	448
Pf3D7_13_v3	PF3D7_1345300	1814527	1815581	-	1815075	1815548	33	548
Pf3D7_14_v3	PF3D7_1414600	590594	598383	+	590626	592188	32	6195
Pf3D7_11_v3	PF3D7_1145500	1807329	1818032	+	1807359	1810130	30	7902
Pf3D7_09_v3	PF3D7_0914100	597584	604606	-	601076	604576	30	3492
Pf3D7_07_v3	PF3D7_0704500	204634	213531	-	208690	213501	30	4056
Pf3D7_08_v3	PF3D7_0829600	1269106	1270272	+	1269135	1269647	29	625
Pf3D7_14_v3	PF3D7_1422400	900357	906060	+	900386	905278	29	782
Pf3D7_05_v3	PF3D7_0520100	831588	848978	+	831617	834343	29	14635
Pf3D7_11_v3	PF3D7_1130900	1190095	1195434	+	1190123	1194335	28	1099
Pf3D7_14_v3	PF3D7_1450800	2077840	2082275	-	2080898	2082247	28	3058
Pf3D7_14_v3	PF3D7_1465700	2655431	2660938	-	2658255	2660911	27	2824
Pf3D7_14_v3	PF3D7_1446700	1906599	1921672	-	1919583	1921645	27	12984
Pf3D7_13_v3	PF3D7_1324000	989111	995303	-	990899	995278	25	1788
Pf3D7_03_v3	PF3D7_0309400	400599	401601	-	401458	401576	25	859
Pf3D7_06_v3	PF3D7_0626000	1048006	1053989	-	1048710	1053965	24	704
Pf3D7_14_v3	PF3D7_1460000	2452448	2454324	+	2452470	2453357	22	967
Pf3D7_12_v3	PF3D7_1249200	2010406	2011887	+	2010428	2011101	22	786
Pf3D7_09_v3	PF3D7_0928400	1145342	1149608	+	1145364	1146038	22	3570
Pf3D7_09_v3	PF3D7_0929400	1175183	1181414	+	1175203	1180762	20	652
Pf3D7_11_v3	PF3D7_1131900	1233383	1236410	-	1234061	1236391	19	678
Pf3D7_12_v3	PF3D7_1224800	1009273	1011796	+	1009289	1010251	16	1545
Pf3D7_01_v3	PF3D7_0104100	178072	181831	+	178087	180790	15	1041
Pf3D7_14_v3	PF3D7_1429600	1167130	1169937	+	1167144	1167803	14	2134
Pf3D7_14_v3	PF3D7_1478700	3238395	3240487	-	3239145	3240473	14	750
Pf3D7_11_v3	PF3D7_1129600	1144741	1151353	+	1144754	1148770	13	2583
Pf3D7_09_v3	PF3D7_0926600	1084683	1089746	+	1084696	1089093	13	653
Pf3D7_12_v3	PF3D7_1220200	801632	807034	-	804807	807021	13	3175
Pf3D7_07_v3	PF3D7_0713600	617921	622353	+	617933	620867	12	1486
Pf3D7_13_v3	PF3D7_1341700	1645055	1645945	+	1645066	1645666	11	279
Pf3D7_04_v3	PF3D7_0402800	166985	173409	+	166993	171954	8	1455
Pf3D7_04_v3	PF3D7_0409500	445354	450640	-	449189	450633	7	3835
Pf3D7_03_v3	PF3D7_0318000	742188	743411	+	742191	742799	3	612
Pf3D7_14_v3	PF3D7_1446400	1895895	1904165	-	1902916	1904163	2	7021
Pf3D7_14_v3	PF3D7_1480100	3290952	3291501	+	3290953	3291501	1	0
Pf3D7_14_v3	PF3D7_1480000	3285899	3287003	+	3285900	3287003	1	0
Pf3D7_14_v3	PF3D7_1479900	3282728	3283752	+	3282729	3283752	1	0
Pf3D7_14_v3	PF3D7_1479800	3279499	3280662	+	3279500	3280662	1	0
Pf3D7_14_v3	PF3D7_1479700	3276229	3277501	+	3276230	3277501	1	0
Pf3D7_14_v3	PF3D7_1479600	3272577	3273848	+	3272578	3273848	1	0
Pf3D7_14_v3	PF3D7_1479500	3269493	3270496	+	3269494	3270496	1	0
Pf3D7_14_v3	PF3D7_1479400	3266135	3267377	+	3266136	3267377	1	0
Pf3D7_14_v3	PF3D7_1479300	3263542	3264468	+	3263543	3264468	1	0
Pf3D7_14_v3	PF3D7_1479200	3260744	3261727	+	3260745	3261727	1	0
Pf3D7_14_v3	PF3D7_1479000	3254091	3256554	+	3254092	3256554	1	0
Pf3D7_14_v3	PF3D7_1478900	3247031	3251019	+	3247032	3251019	1	0
Pf3D7_14_v3	PF3D7_1478600	3232638	3236535	+	3232639	3236535	1	0
Pf3D7_14_v3	PF3D7_1478500	3228671	3229589	+	3228672	3229589	1	0
Pf3D7_14_v3	PF3D7_1478300	3221000	3221576	+	3221001	3221576	1	0
Pf3D7_14_v3	PF3D7_1478000	3213580	3214617	+	3213581	3214617	1	0
Pf3D7_14_v3	PF3D7_1477900	3209128	3211574	+	3209129	3211574	1	0
Pf3D7_14_v3	PF3D7_1477800	3207626	3207899	+	3207627	3207899	1	0
Pf3D7_14_v3	PF3D7_1477600	3193284	3199478	+	3193285	3199478	1	0
Pf3D7_14_v3	PF3D7_1477500	3188887	3190548	+	3188888	3190548	1	0
Pf3D7_14_v3	PF3D7_1477400	3183247	3184352	+	3183248	3184352	1	0
Pf3D7_14_v3	PF3D7_1477300	3179623	3180610	+	3179624	3180610	1	0
Pf3D7_14_v3	PF3D7_1477200	3175540	3176458	+	3175541	3176458	1	0
Pf3D7_14_v3	PF3D7_1477000	3168562	3171692	+	3168563	3171692	1	0
Pf3D7_14_v3	PF3D7_1476800	3159486	3160602	+	3159487	3160602	1	0
Pf3D7_14_v3	PF3D7_1476700	3156975	3158037	+	3156976	3158037	1	0
Pf3D7_14_v3	PF3D7_1476500	3147489	3148584	+	3147490	3148584	1	0
Pf3D7_14_v3	PF3D7_1476200	3133950	3136885	+	3133951	3135651	1	1234
Pf3D7_14_v3	PF3D7_1476100	3131103	3131637	+	3131104	3131637	1	0
Pf3D7_14_v3	PF3D7_1475900	3124336	3126709	+	3124337	3126709	1	0
Pf3D7_14_v3	PF3D7_1475800	3120853	3121849	+	3120854	3121849	1	0
Pf3D7_14_v3	PF3D7_1475700	3117391	3118951	+	3117392	3118951	1	0
Pf3D7_14_v3	PF3D7_1475500	3106948	3111811	+	3106949	3111811	1	0
Pf3D7_14_v3	PF3D7_1475200	3081749	3084635	+	3081750	3084635	1	0
Pf3D7_14_v3	PF3D7_1475100	3076441	3081022	+	3076442	3081022	1	0
Pf3D7_14_v3	PF3D7_1475000	3075787	3076186	+	3075788	3076186	1	0
Pf3D7_14_v3	PF3D7_1474900	3072260	3073247	+	3072261	3073247	1	0
Pf3D7_14_v3	PF3D7_1474400	3044128	3055248	+	3044129	3055248	1	0
Pf3D7_14_v3	PF3D7_1474300	3040767	3043560	+	3040768	3043560	1	0
Pf3D7_14_v3	PF3D7_1473800	3003983	3004475	+	3003984	3004475	1	0
Pf3D7_14_v3	PF3D7_1473300	2984061	2987932	+	2984062	2987932	1	0
Pf3D7_14_v3	PF3D7_1473200	2981599	2982964	+	2981600	2982964	1	0
Pf3D7_14_v3	PF3D7_1472900	2972977	2974054	+	2972978	2974054	1	0
Pf3D7_14_v3	PF3D7_1472700	2966748	2969334	+	2966749	2969334	1	0
Pf3D7_14_v3	PF3D7_1472200	2945661	2952551	+	2945662	2952551	1	0
Pf3D7_14_v3	PF3D7_1472000	2940477	2941603	+	2940478	2941603	1	0
Pf3D7_14_v3	PF3D7_1471700	2929822	2931547	+	2929823	2931547	1	0
Pf3D7_14_v3	PF3D7_1471600	2926133	2929673	+	2926134	2929673	1	0
Pf3D7_14_v3	PF3D7_1471000	2902133	2903537	+	2902134	2903537	1	0
Pf3D7_14_v3	PF3D7_1470500	2882765	2886082	+	2882766	2886082	1	0
Pf3D7_13_v3	PF3D7_1373400	2881590	2882956	+	2881591	2882956	1	0
Pf3D7_13_v3	PF3D7_1373300	2877907	2879141	+	2877908	2879141	1	0
Pf3D7_13_v3	PF3D7_1373200	2875990	2876203	+	2875991	2876203	1	0
Pf3D7_13_v3	PF3D7_1373000	2868922	2870165	+	2868923	2870165	1	0
Pf3D7_14_v3	PF3D7_1469900	2866357	2868183	+	2866358	2868183	1	0
Pf3D7_13_v3	PF3D7_1372900	2865892	2867226	+	2865893	2867226	1	0
Pf3D7_13_v3	PF3D7_1372800	2863865	2864869	+	2863866	2864869	1	0
Pf3D7_14_v3	PF3D7_1469600	2852149	2862568	+	2852150	2862568	1	0
Pf3D7_13_v3	PF3D7_1372700	2860162	2861441	+	2860163	2861441	1	0
Pf3D7_13_v3	PF3D7_1372600	2856585	2858026	+	2856586	2858026	1	0
Pf3D7_14_v3	PF3D7_1469100	2837318	2838101	+	2837319	2838101	1	0
Pf3D7_13_v3	PF3D7_1372000	2832951	2834322	+	2832952	2834322	1	0
Pf3D7_14_v3	PF3D7_1468700	2825369	2826918	+	2825370	2826918	1	0
Pf3D7_13_v3	PF3D7_1371700	2821077	2823292	+	2821078	2823292	1	0
Pf3D7_14_v3	PF3D7_1468600	2816099	2822286	+	2816100	2822286	1	0
Pf3D7_13_v3	PF3D7_1371600	2811705	2820270	+	2811706	2820270	1	0
Pf3D7_13_v3	PF3D7_1371300	2802944	2807159	+	2802945	2807159	1	0
Pf3D7_14_v3	PF3D7_1468300	2803592	2804613	+	2803593	2804613	1	0
Pf3D7_14_v3	PF3D7_1468200	2802507	2803188	+	2802508	2803188	1	0
Pf3D7_13_v3	PF3D7_1371200	2802526	2802686	+	2802527	2802686	1	0
Pf3D7_13_v3	PF3D7_1371000	2800003	2802154	+	2800004	2802154	1	0
Pf3D7_13_v3	PF3D7_1370500	2794236	2794851	+	2794237	2794851	1	0
Pf3D7_13_v3	PF3D7_1370400	2790867	2791890	+	2790868	2791890	1	0
Pf3D7_14_v3	PF3D7_1468000	2777631	2785114	+	2777632	2785114	1	0
Pf3D7_13_v3	PF3D7_1370200	2783765	2783836	+	2783766	2783836	1	0
Pf3D7_13_v3	PF3D7_1369800	2780353	2780427	+	2780354	2780427	1	0
Pf3D7_14_v3	PF3D7_1467900	2771100	2776308	+	2771101	2776308	1	0
Pf3D7_13_v3	PF3D7_1369400	2759755	2768478	+	2759756	2768478	1	0
Pf3D7_14_v3	PF3D7_1467800	2767399	2767935	+	2767400	2767935	1	0
Pf3D7_14_v3	PF3D7_1467700	2766107	2766616	+	2766108	2766616	1	0
Pf3D7_14_v3	PF3D7_1467500	2755224	2756799	+	2755225	2756799	1	0
Pf3D7_13_v3	PF3D7_1369200	2749594	2756107	+	2749595	2756107	1	0
Pf3D7_14_v3	PF3D7_1467300	2750957	2752424	+	2750958	2752424	1	0
Pf3D7_14_v3	PF3D7_1467200	2748391	2750131	+	2748392	2750131	1	0
Pf3D7_14_v3	PF3D7_1467000	2742386	2744969	+	2742387	2744969	1	0
Pf3D7_14_v3	PF3D7_1466900	2736907	2741325	+	2736908	2741325	1	0
Pf3D7_14_v3	PF3D7_1466700	2729369	2735556	+	2729370	2730811	1	4745
Pf3D7_14_v3	PF3D7_1466500	2725224	2726281	+	2725225	2726281	1	0
Pf3D7_14_v3	PF3D7_1466300	2709417	2713192	+	2709418	2713192	1	0
Pf3D7_13_v3	PF3D7_1367900	2706498	2709583	+	2706499	2708442	1	1141
Pf3D7_13_v3	PF3D7_1367800	2701227	2704776	+	2701228	2704776	1	0
Pf3D7_13_v3	PF3D7_1367700	2695654	2699881	+	2695655	2699881	1	0
Pf3D7_14_v3	PF3D7_1466100	2690503	2693326	+	2690504	2693326	1	0
Pf3D7_14_v3	PF3D7_1465900	2684140	2685534	+	2684141	2685534	1	0
Pf3D7_13_v3	PF3D7_1367200	2683580	2684967	+	2683581	2684967	1	0
Pf3D7_14_v3	PF3D7_1465800	2662019	2682705	+	2662020	2682705	1	0
Pf3D7_13_v3	PF3D7_1367100	2681320	2682592	+	2681321	2682592	1	0
Pf3D7_13_v3	PF3D7_1366900	2675589	2677966	+	2675590	2677966	1	0
Pf3D7_14_v3	PF3D7_1465500	2650754	2655140	+	2650755	2655140	1	0
Pf3D7_13_v3	PF3D7_1366200	2638090	2638543	+	2638091	2638543	1	0
Pf3D7_13_v3	PF3D7_1366100	2636731	2637240	+	2636732	2637240	1	0
Pf3D7_13_v3	PF3D7_1366000	2635212	2635488	+	2635213	2635488	1	0
Pf3D7_13_v3	PF3D7_1365800	2629860	2631442	+	2629861	2631442	1	0
Pf3D7_14_v3	PF3D7_1464800	2628881	2629789	+	2628882	2629789	1	0
Pf3D7_13_v3	PF3D7_1365600	2621260	2624000	+	2621261	2624000	1	0
Pf3D7_13_v3	PF3D7_1365500	2619027	2620567	+	2619028	2620567	1	0
Pf3D7_13_v3	PF3D7_1365200	2611482	2611638	+	2611483	2611638	1	0
Pf3D7_13_v3	PF3D7_1365000	2608697	2609744	+	2608698	2609744	1	0
Pf3D7_14_v3	PF3D7_1464300	2601440	2604305	+	2601441	2604305	1	0
Pf3D7_14_v3	PF3D7_1463500	2577973	2579379	+	2577974	2579379	1	0
Pf3D7_14_v3	PF3D7_1463400	2575325	2576336	+	2575326	2576336	1	0
Pf3D7_14_v3	PF3D7_1463300	2572987	2574607	+	2572988	2574607	1	0
Pf3D7_14_v3	PF3D7_1463200	2570433	2571719	+	2570434	2571719	1	0
Pf3D7_14_v3	PF3D7_1462800	2559097	2560347	+	2559098	2560347	1	0
Pf3D7_13_v3	PF3D7_1363800	2556024	2560448	+	2556025	2559547	1	901
Pf3D7_13_v3	PF3D7_1363700	2552553	2554926	+	2552554	2554926	1	0
Pf3D7_14_v3	PF3D7_1462600	2550691	2552432	+	2550692	2552432	1	0
Pf3D7_13_v3	PF3D7_1363500	2547763	2550477	+	2547764	2550477	1	0
Pf3D7_13_v3	PF3D7_1362900	2526359	2531483	+	2526360	2531483	1	0
Pf3D7_13_v3	PF3D7_1362800	2518486	2525493	+	2518487	2525493	1	0
Pf3D7_14_v3	PF3D7_1461800	2504148	2512505	+	2504149	2512505	1	0
Pf3D7_13_v3	PF3D7_1362400	2495923	2502070	+	2495924	2502070	1	0
Pf3D7_13_v3	PF3D7_1362300	2493142	2493712	+	2493143	2493712	1	0
Pf3D7_14_v3	PF3D7_1461200	2489697	2490249	+	2489698	2490249	1	0
Pf3D7_13_v3	PF3D7_1362000	2486753	2487353	+	2486754	2487353	1	0
Pf3D7_14_v3	PF3D7_1460900.1	2480439	2488727	+	2480440	2481916	1	6811
Pf3D7_13_v3	PF3D7_1361800	2473529	2481626	+	2473530	2481626	1	0
Pf3D7_14_v3	PF3D7_1460600	2473757	2474204	+	2473758	2474204	1	0
Pf3D7_14_v3	PF3D7_1460500	2466090	2470989	+	2466091	2470989	1	0
Pf3D7_13_v3	PF3D7_1361300	2462068	2463784	+	2462069	2463784	1	0
Pf3D7_14_v3	PF3D7_1460400	2461320	2463104	+	2461321	2463104	1	0
Pf3D7_13_v3	PF3D7_1361200	2455260	2461424	+	2455261	2461424	1	0
Pf3D7_14_v3	PF3D7_1459600	2441344	2443896	+	2441345	2443896	1	0
Pf3D7_14_v3	PF3D7_1459500	2436694	2439616	+	2436695	2439616	1	0
Pf3D7_13_v3	PF3D7_1360800	2435342	2438924	+	2435343	2438924	1	0
Pf3D7_14_v3	PF3D7_1459100	2423906	2426300	+	2423907	2426300	1	0
Pf3D7_13_v3	PF3D7_1360500	2413323	2425487	+	2413324	2425261	1	226
Pf3D7_14_v3	PF3D7_1459000	2420763	2422989	+	2420764	2422989	1	0
Pf3D7_14_v3	PF3D7_1458500	2400514	2405411	+	2400515	2405411	1	0
Pf3D7_14_v3	PF3D7_1458000	2387785	2389495	+	2387786	2389495	1	0
Pf3D7_13_v3	PF3D7_1359500	2364425	2365235	+	2364426	2365235	1	0
Pf3D7_13_v3	PF3D7_1359300	2353680	2356902	+	2353681	2356902	1	0
Pf3D7_14_v3	PF3D7_1457100	2340783	2343027	+	2340784	2343027	1	0
Pf3D7_14_v3	PF3D7_1456900	2334786	2335962	+	2334787	2335962	1	0
Pf3D7_13_v3	PF3D7_1358800	2331073	2331529	+	2331074	2331529	1	0
Pf3D7_13_v3	PF3D7_1358600	2322059	2325077	+	2322060	2325077	1	0
Pf3D7_14_v3	PF3D7_1456500	2314379	2321555	+	2314380	2321555	1	0
Pf3D7_14_v3	PF3D7_1455800	2285112	2290227	+	2285113	2290227	1	0
Pf3D7_13_v3	PF3D7_1357300	2274712	2275078	+	2274713	2275078	1	0
Pf3D7_13_v3	PF3D7_1357200	2271536	2274083	+	2271537	2274083	1	0
Pf3D7_14_v3	PF3D7_1455500	2267200	2270851	+	2267201	2270851	1	0
Pf3D7_13_v3	PF3D7_1357100	2268900	2270232	+	2268901	2270232	1	0
Pf3D7_14_v3	PF3D7_1454800	2243872	2244367	+	2243873	2244367	1	0
Pf3D7_13_v3	PF3D7_1356500	2239260	2240004	+	2239261	2240004	1	0
Pf3D7_12_v3	PF3D7_1255100	2238209	2239417	+	2238210	2239417	1	0
Pf3D7_13_v3	PF3D7_1356400	2235088	2238109	+	2235089	2238109	1	0
Pf3D7_12_v3	PF3D7_1255000	2234599	2235792	+	2234600	2235792	1	0
Pf3D7_12_v3	PF3D7_1254900	2232690	2232903	+	2232691	2232903	1	0
Pf3D7_14_v3	PF3D7_1454300	2229283	2231581	+	2229284	2231581	1	0
Pf3D7_12_v3	PF3D7_1254600	2221834	2222848	+	2221835	2222848	1	0
Pf3D7_12_v3	PF3D7_1254500	2218451	2219533	+	2218452	2219533	1	0
Pf3D7_12_v3	PF3D7_1254400	2214670	2216019	+	2214671	2216019	1	0
Pf3D7_13_v3	PF3D7_1355800	2214444	2215085	+	2214445	2215085	1	0
Pf3D7_12_v3	PF3D7_1254300	2211542	2212554	+	2211543	2212554	1	0
Pf3D7_12_v3	PF3D7_1254200	2207829	2209115	+	2207830	2209115	1	0
Pf3D7_14_v3	PF3D7_1453700	2207026	2208320	+	2207027	2208320	1	0
Pf3D7_12_v3	PF3D7_1254100	2204723	2205714	+	2204724	2205714	1	0
Pf3D7_12_v3	PF3D7_1254000	2201494	2202686	+	2201495	2202686	1	0
Pf3D7_12_v3	PF3D7_1253900	2198925	2199846	+	2198926	2199846	1	0
Pf3D7_12_v3	PF3D7_1253800	2196156	2197122	+	2196157	2197122	1	0
Pf3D7_13_v3	PF3D7_1355100	2187434	2190224	+	2187435	2190224	1	0
Pf3D7_12_v3	PF3D7_1253600	2188759	2189613	+	2188760	2189613	1	0
Pf3D7_13_v3	PF3D7_1354900	2184036	2185950	+	2184037	2185950	1	0
Pf3D7_12_v3	PF3D7_1253400	2180418	2182869	+	2180419	2182869	1	0
Pf3D7_12_v3	PF3D7_1253100	2171341	2172349	+	2171342	2172349	1	0
Pf3D7_14_v3	PF3D7_1452800	2170460	2172659	+	2170461	2171690	1	969
Pf3D7_12_v3	PF3D7_1252800	2159572	2161615	+	2159573	2161615	1	0
Pf3D7_12_v3	PF3D7_1252600	2150553	2151915	+	2150554	2151915	1	0
Pf3D7_13_v3	PF3D7_1353700	2150067	2150574	+	2150068	2150574	1	0
Pf3D7_13_v3	PF3D7_1353400	2139727	2143222	+	2139728	2143222	1	0
Pf3D7_13_v3	PF3D7_1353200	2130530	2131065	+	2130531	2131065	1	0
Pf3D7_12_v3	PF3D7_1252200	2125434	2126571	+	2125435	2126571	1	0
Pf3D7_12_v3	PF3D7_1251900	2112877	2112950	+	2112878	2112950	1	0
Pf3D7_12_v3	PF3D7_1251600	2103116	2105255	+	2103117	2105255	1	0
Pf3D7_12_v3	PF3D7_1250400	2067399	2069370	+	2067400	2069370	1	0
Pf3D7_13_v3	PF3D7_1351700	2059615	2064469	+	2059616	2063924	1	545
Pf3D7_12_v3	PF3D7_1250200	2059107	2063227	+	2059108	2063227	1	0
Pf3D7_13_v3	PF3D7_1351600	2055215	2056721	+	2055216	2056721	1	0
Pf3D7_13_v3	PF3D7_1351400	2052107	2053384	+	2052108	2053384	1	0
Pf3D7_13_v3	PF3D7_1351200	2043105	2047758	+	2043106	2047758	1	0
Pf3D7_12_v3	PF3D7_1250000	2044119	2044626	+	2044120	2044626	1	0
Pf3D7_14_v3	PF3D7_1449800	2043008	2043542	+	2043009	2043542	1	0
Pf3D7_11_v3	PF3D7_1150400	2025816	2035886	+	2025817	2035886	1	0
Pf3D7_13_v3	PF3D7_1350600	2021349	2022307	+	2021350	2022307	1	0
Pf3D7_12_v3	PF3D7_1249300	2012642	2015726	+	2012643	2015726	1	0
Pf3D7_14_v3	PF3D7_1449200	2014669	2015055	+	2014670	2015055	1	0
Pf3D7_11_v3	PF3D7_1150000	2012988	2014316	+	2012989	2014316	1	0
Pf3D7_14_v3	PF3D7_1449100	2008430	2012494	+	2008431	2012494	1	0
Pf3D7_13_v3	PF3D7_1350300	2011167	2012085	+	2011168	2012085	1	0
Pf3D7_11_v3	PF3D7_1149900	2009874	2010902	+	2009875	2010902	1	0
Pf3D7_11_v3	PF3D7_1149700	2004753	2005011	+	2004754	2005011	1	0
Pf3D7_11_v3	PF3D7_1149600	2001067	2003313	+	2001068	2003313	1	0
Pf3D7_12_v3	PF3D7_1248800	2001986	2002271	+	2001987	2002271	1	0
Pf3D7_13_v3	PF3D7_1349800	2000680	2002000	+	2000681	2002000	1	0
Pf3D7_12_v3	PF3D7_1248700	1994774	2000744	+	1994775	2000744	1	0
Pf3D7_12_v3	PF3D7_1248600	1988236	1990745	+	1988237	1990745	1	0
Pf3D7_11_v3	PF3D7_1149300	1982353	1984247	+	1982354	1984247	1	0
Pf3D7_12_v3	PF3D7_1248400	1981905	1982763	+	1981906	1982763	1	0
Pf3D7_11_v3	PF3D7_1149200	1976406	1979804	+	1976407	1979804	1	0
Pf3D7_12_v3	PF3D7_1248100	1975171	1976437	+	1975172	1976437	1	0
Pf3D7_12_v3	PF3D7_1248000	1973583	1974246	+	1973584	1974246	1	0
Pf3D7_11_v3	PF3D7_1149100.1	1972399	1973874	+	1972400	1973874	1	0
Pf3D7_12_v3	PF3D7_1247900	1972437	1973076	+	1972438	1973076	1	0
Pf3D7_12_v3	PF3D7_1247800	1968162	1971074	+	1968163	1971074	1	0
Pf3D7_11_v3	PF3D7_1149000	1950209	1968726	+	1950210	1968726	1	0
Pf3D7_14_v3	PF3D7_1448100	1965174	1965762	+	1965175	1965762	1	0
Pf3D7_13_v3	PF3D7_1348800	1959656	1966631	+	1959657	1965568	1	1063
Pf3D7_12_v3	PF3D7_1247500	1959611	1962341	+	1959612	1962341	1	0
Pf3D7_13_v3	PF3D7_1348500	1950399	1951847	+	1950400	1951847	1	0
Pf3D7_12_v3	PF3D7_1247000.1	1946913	1951871	+	1946914	1948733	1	3138
Pf3D7_14_v3	PF3D7_1447500	1941055	1941686	+	1941056	1941686	1	0
Pf3D7_12_v3	PF3D7_1246700	1938642	1939965	+	1938643	1939965	1	0
Pf3D7_12_v3	PF3D7_1246600	1936521	1937694	+	1936522	1937694	1	0
Pf3D7_14_v3	PF3D7_1447200	1933984	1935775	+	1933985	1935775	1	0
Pf3D7_11_v3	PF3D7_1148600	1925941	1933150	+	1925942	1933150	1	0
Pf3D7_12_v3	PF3D7_1246400	1931969	1932584	+	1931970	1932584	1	0
Pf3D7_14_v3	PF3D7_1447000	1929930	1931379	+	1929931	1931379	1	0
Pf3D7_12_v3	PF3D7_1246300	1925641	1929964	+	1925642	1929438	1	526
Pf3D7_13_v3	PF3D7_1348100	1925048	1926780	+	1925049	1926780	1	0
Pf3D7_14_v3	PF3D7_1446800	1922958	1923782	+	1922959	1923782	1	0
Pf3D7_11_v3	PF3D7_1148500	1922655	1922928	+	1922656	1922928	1	0
Pf3D7_11_v3	PF3D7_1148200	1920267	1920811	+	1920268	1920811	1	0
Pf3D7_11_v3	PF3D7_1148100	1916391	1918050	+	1916392	1918050	1	0
Pf3D7_12_v3	PF3D7_1246000	1912456	1914595	+	1912457	1914595	1	0
Pf3D7_12_v3	PF3D7_1245900	1910962	1911898	+	1910963	1911898	1	0
Pf3D7_12_v3	PF3D7_1245800	1908148	1909764	+	1908149	1909764	1	0
Pf3D7_12_v3	PF3D7_1245700	1907044	1907960	+	1907045	1907960	1	0
Pf3D7_11_v3	PF3D7_1147800.2	1899180	1905942	+	1899181	1905942	1	0
Pf3D7_13_v3	PF3D7_1347600	1902722	1905355	+	1902723	1905355	1	0
Pf3D7_12_v3	PF3D7_1245500	1896890	1899837	+	1896891	1899837	1	0
Pf3D7_11_v3	PF3D7_1147700	1897203	1897884	+	1897204	1897884	1	0
Pf3D7_11_v3	PF3D7_1147300	1883774	1887860	+	1883775	1887860	1	0
Pf3D7_12_v3	PF3D7_1245100	1883468	1887681	+	1883469	1887681	1	0
Pf3D7_11_v3	PF3D7_1147200	1873146	1881414	+	1873147	1881414	1	0
Pf3D7_14_v3	PF3D7_1445600	1871777	1874381	+	1871778	1874381	1	0
Pf3D7_12_v3	PF3D7_1244700	1871918	1872911	+	1871919	1872911	1	0
Pf3D7_12_v3	PF3D7_1244400	1859655	1863846	+	1859656	1863846	1	0
Pf3D7_14_v3	PF3D7_1445200	1856699	1859308	+	1856700	1859308	1	0
Pf3D7_12_v3	PF3D7_1244300	1857848	1858090	+	1857849	1858090	1	0
Pf3D7_13_v3	PF3D7_1346300	1849527	1850517	+	1849528	1850517	1	0
Pf3D7_14_v3	PF3D7_1444700	1841959	1842906	+	1841960	1842906	1	0
Pf3D7_14_v3	PF3D7_1444600	1841028	1841592	+	1841029	1841592	1	0
Pf3D7_11_v3	PF3D7_1146600	1834400	1838773	+	1834401	1838773	1	0
Pf3D7_13_v3	PF3D7_1345800	1831841	1834991	+	1831842	1834991	1	0
Pf3D7_11_v3	PF3D7_1146500	1830463	1831417	+	1830464	1831417	1	0
Pf3D7_13_v3	PF3D7_1345600	1826410	1827649	+	1826411	1827649	1	0
Pf3D7_14_v3	PF3D7_1444200	1826126	1827163	+	1826127	1827163	1	0
Pf3D7_12_v3	PF3D7_1243600	1825958	1826884	+	1825959	1826884	1	0
Pf3D7_11_v3	PF3D7_1145900	1818593	1820743	+	1818594	1820743	1	0
Pf3D7_12_v3	PF3D7_1243200	1815310	1815562	+	1815311	1815562	1	0
Pf3D7_12_v3	PF3D7_1243000	1811789	1812698	+	1811790	1812698	1	0
Pf3D7_13_v3	PF3D7_1345000	1807158	1810914	+	1807159	1809617	1	1297
Pf3D7_12_v3	PF3D7_1242700	1803652	1804483	+	1803653	1804483	1	0
Pf3D7_12_v3	PF3D7_1242600	1800561	1802310	+	1800562	1802310	1	0
Pf3D7_14_v3	PF3D7_1444000	1800830	1801887	+	1800831	1801887	1	0
Pf3D7_14_v3	PF3D7_1443900	1797287	1800071	+	1797288	1800071	1	0
Pf3D7_13_v3	PF3D7_1344800	1796273	1797709	+	1796274	1797709	1	0
Pf3D7_12_v3	PF3D7_1242100	1790556	1790763	+	1790557	1790763	1	0
Pf3D7_12_v3	PF3D7_1241900	1784379	1786410	+	1784380	1786410	1	0
Pf3D7_12_v3	PF3D7_1241700	1778153	1779411	+	1778154	1779411	1	0
Pf3D7_14_v3	PF3D7_1443200	1773275	1775197	+	1773276	1775197	1	0
Pf3D7_13_v3	PF3D7_1344200	1769128	1771927	+	1769129	1771927	1	0
Pf3D7_11_v3	PF3D7_1144400	1762255	1766650	+	1762256	1766650	1	0
Pf3D7_14_v3	PF3D7_1442900	1753509	1763664	+	1753510	1763664	1	0
Pf3D7_11_v3	PF3D7_1144000	1755437	1755935	+	1755438	1755935	1	0
Pf3D7_11_v3	PF3D7_1143700	1742588	1746849	+	1742589	1746306	1	543
Pf3D7_12_v3	PF3D7_1240900	1735542	1743408	+	1735543	1743408	1	0
Pf3D7_14_v3	PF3D7_1442600	1730086	1741122	+	1730087	1740916	1	206
Pf3D7_11_v3	PF3D7_1143400	1735125	1736572	+	1735126	1736572	1	0
Pf3D7_12_v3	PF3D7_1240700	1728773	1730007	+	1728774	1730007	1	0
Pf3D7_12_v3	PF3D7_1240600	1719573	1727456	+	1719574	1727456	1	0
Pf3D7_14_v3	PF3D7_1442400	1717170	1723512	+	1717171	1723512	1	0
Pf3D7_13_v3	PF3D7_1343500	1720318	1721672	+	1720319	1721672	1	0
Pf3D7_13_v3	PF3D7_1343400	1714442	1719255	+	1714443	1719255	1	0
Pf3D7_11_v3	PF3D7_1142900	1715282	1716806	+	1715283	1716806	1	0
Pf3D7_11_v3	PF3D7_1142800	1713080	1713974	+	1713081	1713974	1	0
Pf3D7_12_v3	PF3D7_1240400	1704511	1712490	+	1704512	1712490	1	0
Pf3D7_12_v3	PF3D7_1240300	1694149	1703087	+	1694150	1703087	1	0
Pf3D7_13_v3	PF3D7_1343000	1696893	1698113	+	1696894	1698113	1	0
Pf3D7_12_v3	PF3D7_1240000	1682834	1684460	+	1682835	1684460	1	0
Pf3D7_14_v3	PF3D7_1441200	1678661	1679486	+	1678662	1679486	1	0
Pf3D7_11_v3	PF3D7_1141500	1665760	1668162	+	1665761	1668162	1	0
Pf3D7_13_v3	PF3D7_1342300	1664853	1665645	+	1664854	1665645	1	0
Pf3D7_11_v3	PF3D7_1141400	1663620	1665250	+	1663621	1665250	1	0
Pf3D7_13_v3	PF3D7_1342100	1657441	1660171	+	1657442	1660171	1	0
Pf3D7_14_v3	PF3D7_1440600	1656433	1663084	+	1656434	1659740	1	3344
Pf3D7_12_v3	PF3D7_1239700	1655486	1658129	+	1655487	1658129	1	0
Pf3D7_11_v3	PF3D7_1141100	1649320	1657012	+	1649321	1657012	1	0
Pf3D7_14_v3	PF3D7_1440500	1654046	1655708	+	1654047	1655708	1	0
Pf3D7_12_v3	PF3D7_1239500	1648666	1651687	+	1648667	1651687	1	0
Pf3D7_11_v3	PF3D7_1141000	1644910	1647382	+	1644911	1647382	1	0
Pf3D7_13_v3	PF3D7_1341600	1642118	1644479	+	1642119	1644479	1	0
Pf3D7_13_v3	PF3D7_1341500	1639616	1641143	+	1639617	1641143	1	0
Pf3D7_10_v3	PF3D7_1041200	1639170	1640518	+	1639171	1640518	1	0
Pf3D7_13_v3	PF3D7_1341300	1636555	1637833	+	1636556	1637833	1	0
Pf3D7_10_v3	PF3D7_1041100	1635595	1636779	+	1635596	1636779	1	0
Pf3D7_10_v3	PF3D7_1041000	1632397	1633665	+	1632398	1633665	1	0
Pf3D7_13_v3	PF3D7_1341000	1631332	1631406	+	1631333	1631406	1	0
Pf3D7_10_v3	PF3D7_1040900	1628913	1630023	+	1628914	1630023	1	0
Pf3D7_13_v3	PF3D7_1340900	1627310	1629480	+	1627311	1629480	1	0
Pf3D7_10_v3	PF3D7_1040800	1625771	1626824	+	1625772	1626824	1	0
Pf3D7_13_v3	PF3D7_1340800	1624053	1624490	+	1624054	1624490	1	0
Pf3D7_10_v3	PF3D7_1040700	1622367	1623684	+	1622368	1623684	1	0
Pf3D7_10_v3	PF3D7_1040600	1619085	1620244	+	1619086	1620244	1	0
Pf3D7_10_v3	PF3D7_1040500	1615803	1617070	+	1615804	1617070	1	0
Pf3D7_11_v3	PF3D7_1140500	1610099	1621875	+	1610100	1615809	1	6066
Pf3D7_10_v3	PF3D7_1040400	1612529	1613735	+	1612530	1613735	1	0
Pf3D7_14_v3	PF3D7_1439500	1608518	1611743	+	1608519	1611743	1	0
Pf3D7_10_v3	PF3D7_1040300	1609062	1610422	+	1609063	1610422	1	0
Pf3D7_10_v3	PF3D7_1040200	1605929	1606953	+	1605930	1606953	1	0
Pf3D7_10_v3	PF3D7_1040100	1602934	1603989	+	1602935	1603989	1	0
Pf3D7_10_v3	PF3D7_1040000	1599899	1601077	+	1599900	1601077	1	0
Pf3D7_11_v3	PF3D7_1140000	1595766	1597718	+	1595767	1597718	1	0
Pf3D7_10_v3	PF3D7_1039900	1596486	1597605	+	1596487	1597605	1	0
Pf3D7_10_v3	PF3D7_1039600	1590145	1590973	+	1590146	1590973	1	0
Pf3D7_13_v3	PF3D7_1339600	1588403	1590290	+	1588404	1590290	1	0
Pf3D7_12_v3	PF3D7_1238000	1581983	1585096	+	1581984	1582740	1	2356
Pf3D7_11_v3	PF3D7_1139600	1580593	1582483	+	1580594	1582483	1	0
Pf3D7_12_v3	PF3D7_1237900	1577180	1581202	+	1577181	1580747	1	455
Pf3D7_10_v3	PF3D7_1039100	1574059	1575948	+	1574060	1575948	1	0
Pf3D7_12_v3	PF3D7_1237800	1575196	1575518	+	1575197	1575518	1	0
Pf3D7_13_v3	PF3D7_1339100	1575355	1575427	+	1575356	1575427	1	0
Pf3D7_14_v3	PF3D7_1438800	1571038	1574161	+	1571039	1574161	1	0
Pf3D7_10_v3	PF3D7_1039000	1568708	1571815	+	1568709	1571815	1	0
Pf3D7_10_v3	PF3D7_1038900	1562808	1563888	+	1562809	1563888	1	0
Pf3D7_14_v3	PF3D7_1438600	1562231	1563065	+	1562232	1563065	1	0
Pf3D7_11_v3	PF3D7_1139100	1548185	1553561	+	1548186	1553561	1	0
Pf3D7_10_v3	PF3D7_1038400	1519020	1547825	+	1519021	1547825	1	0
Pf3D7_11_v3	PF3D7_1139000	1546287	1547469	+	1546288	1547469	1	0
Pf3D7_14_v3	PF3D7_1438300	1546223	1546297	+	1546224	1546297	1	0
Pf3D7_13_v3	PF3D7_1338000	1536462	1540353	+	1536463	1540353	1	0
Pf3D7_13_v3	PF3D7_1337900	1534506	1535166	+	1534507	1535166	1	0
Pf3D7_14_v3	PF3D7_1437900	1533328	1534947	+	1533329	1534947	1	0
Pf3D7_12_v3	PF3D7_1236400	1522462	1524632	+	1522463	1524632	1	0
Pf3D7_12_v3	PF3D7_1236300	1520326	1521604	+	1520327	1521604	1	0
Pf3D7_11_v3	PF3D7_1138500	1518463	1521238	+	1518464	1521238	1	0
Pf3D7_10_v3	PF3D7_1038200	1511341	1511835	+	1511342	1511835	1	0
Pf3D7_10_v3	PF3D7_1038000.2	1505834	1506896	+	1505835	1506896	1	0
Pf3D7_14_v3	PF3D7_1437100	1505905	1506619	+	1505906	1506619	1	0
Pf3D7_13_v3	PF3D7_1337300	1503014	1506022	+	1503015	1506022	1	0
Pf3D7_14_v3	PF3D7_1437000	1502647	1504861	+	1502648	1504861	1	0
Pf3D7_12_v3	PF3D7_1236000	1502835	1504068	+	1502836	1504068	1	0
Pf3D7_13_v3	PF3D7_1337200	1497876	1501494	+	1497877	1501494	1	0
Pf3D7_13_v3	PF3D7_1337100	1495258	1497240	+	1495259	1497240	1	0
Pf3D7_11_v3	PF3D7_1138000	1487593	1496143	+	1487594	1496143	1	0
Pf3D7_09_v3	PF3D7_0937600	1486069	1490187	+	1486070	1490187	1	0
Pf3D7_10_v3	PF3D7_1037500	1487958	1490088	+	1487959	1490088	1	0
Pf3D7_13_v3	PF3D7_1336800	1486455	1487616	+	1486456	1487616	1	0
Pf3D7_11_v3	PF3D7_1137900	1483374	1485858	+	1483375	1485858	1	0
Pf3D7_14_v3	PF3D7_1436300	1479776	1483769	+	1479777	1482758	1	1011
Pf3D7_13_v3	PF3D7_1336600	1480953	1481702	+	1480954	1481702	1	0
Pf3D7_09_v3	PF3D7_0937400	1477525	1478736	+	1477526	1478736	1	0
Pf3D7_13_v3	PF3D7_1336300	1476332	1477307	+	1476333	1477307	1	0
Pf3D7_10_v3	PF3D7_1037200	1473513	1476860	+	1473514	1476860	1	0
Pf3D7_09_v3	PF3D7_0937300	1474430	1475704	+	1474431	1475704	1	0
Pf3D7_12_v3	PF3D7_1235300	1470712	1475701	+	1470713	1475701	1	0
Pf3D7_13_v3	PF3D7_1336200	1474273	1475661	+	1474274	1475661	1	0
Pf3D7_13_v3	PF3D7_1336100	1472182	1473114	+	1472183	1473114	1	0
Pf3D7_09_v3	PF3D7_0937200	1471850	1472924	+	1471851	1472924	1	0
Pf3D7_13_v3	PF3D7_1336000	1469843	1471453	+	1469844	1471453	1	0
Pf3D7_09_v3	PF3D7_0937000	1465903	1467055	+	1465904	1467055	1	0
Pf3D7_09_v3	PF3D7_0936900	1462399	1463659	+	1462400	1463659	1	0
Pf3D7_11_v3	PF3D7_1137100	1462167	1463070	+	1462168	1463070	1	0
Pf3D7_12_v3	PF3D7_1235000	1459833	1461486	+	1459834	1461486	1	0
Pf3D7_11_v3	PF3D7_1136900	1456150	1460319	+	1456151	1460319	1	0
Pf3D7_09_v3	PF3D7_0936800	1458391	1459862	+	1458392	1459862	1	0
Pf3D7_12_v3	PF3D7_1234900	1458232	1459182	+	1458233	1459182	1	0
Pf3D7_12_v3	PF3D7_1234800	1452605	1457227	+	1452606	1457227	1	0
Pf3D7_13_v3	PF3D7_1335500	1451488	1453543	+	1451489	1453443	1	100
Pf3D7_13_v3	PF3D7_1335400	1440778	1450385	+	1440779	1450385	1	0
Pf3D7_11_v3	PF3D7_1136700.1	1446488	1448505	+	1446489	1448505	1	0
Pf3D7_09_v3	PF3D7_0936600	1446928	1447947	+	1446929	1447947	1	0
Pf3D7_10_v3	PF3D7_1036600.1	1444440	1445529	+	1444441	1445529	1	0
Pf3D7_11_v3	PF3D7_1136600	1441502	1445471	+	1441503	1445471	1	0
Pf3D7_10_v3	PF3D7_1036500	1441900	1443568	+	1441901	1443568	1	0
Pf3D7_09_v3	PF3D7_0936400	1440782	1441660	+	1440783	1441660	1	0
Pf3D7_10_v3	PF3D7_1036400	1436315	1439804	+	1436316	1439804	1	0
Pf3D7_10_v3	PF3D7_1036300	1432497	1434786	+	1432498	1434786	1	0
Pf3D7_08_v3	PF3D7_0833400	1432695	1433932	+	1432696	1433932	1	0
Pf3D7_08_v3	PF3D7_0833300	1429329	1430514	+	1429330	1430514	1	0
Pf3D7_10_v3	PF3D7_1036000	1427126	1428344	+	1427127	1428344	1	0
Pf3D7_08_v3	PF3D7_0833200	1426883	1428135	+	1426884	1428135	1	0
Pf3D7_11_v3	PF3D7_1136300	1422743	1426775	+	1422744	1426201	1	574
Pf3D7_12_v3	PF3D7_1234100	1414413	1426104	+	1414414	1426104	1	0
Pf3D7_10_v3	PF3D7_1035900	1423982	1425683	+	1423983	1425683	1	0
Pf3D7_10_v3	PF3D7_1035800	1420532	1422671	+	1420533	1422671	1	0
Pf3D7_14_v3	PF3D7_1435200	1419382	1420934	+	1419383	1420934	1	0
Pf3D7_09_v3	PF3D7_0935800	1413839	1419754	+	1413840	1419754	1	0
Pf3D7_08_v3	PF3D7_0833000	1417437	1418625	+	1417438	1418625	1	0
Pf3D7_07_v3	PF3D7_0732900	1414433	1415683	+	1414434	1415683	1	0
Pf3D7_08_v3	PF3D7_0832900	1414282	1415293	+	1414283	1415293	1	0
Pf3D7_10_v3	PF3D7_1035700	1413199	1415293	+	1413200	1415293	1	0
Pf3D7_11_v3	PF3D7_1136000	1403905	1415107	+	1403906	1414512	1	595
Pf3D7_14_v3	PF3D7_1434900	1411736	1413096	+	1411737	1413096	1	0
Pf3D7_07_v3	PF3D7_0732800	1410434	1412231	+	1410435	1412231	1	0
Pf3D7_08_v3	PF3D7_0832800	1411057	1412141	+	1411058	1412141	1	0
Pf3D7_14_v3	PF3D7_1434800	1410138	1410897	+	1410139	1410897	1	0
Pf3D7_10_v3	PF3D7_1035600	1409280	1410555	+	1409281	1410555	1	0
Pf3D7_07_v3	PF3D7_0732700	1408780	1409975	+	1408781	1409975	1	0
Pf3D7_08_v3	PF3D7_0832700	1408664	1409356	+	1408665	1409356	1	0
Pf3D7_10_v3	PF3D7_1035500	1407275	1408391	+	1407276	1408391	1	0
Pf3D7_07_v3	PF3D7_0732600	1406852	1407065	+	1406853	1407065	1	0
Pf3D7_14_v3	PF3D7_1434600	1404311	1406198	+	1404312	1406198	1	0
Pf3D7_10_v3	PF3D7_1035400	1404194	1405259	+	1404195	1405259	1	0
Pf3D7_12_v3	PF3D7_1233700	1403138	1404884	+	1403139	1404884	1	0
Pf3D7_10_v3	PF3D7_1035300	1399194	1402896	+	1399195	1402896	1	0
Pf3D7_12_v3	PF3D7_1233600	1385706	1402218	+	1385707	1402218	1	0
Pf3D7_13_v3	PF3D7_1334200	1398270	1399845	+	1398271	1399845	1	0
Pf3D7_10_v3	PF3D7_1035200	1394838	1396596	+	1394839	1396596	1	0
Pf3D7_11_v3	PF3D7_1135600	1390063	1401270	+	1390064	1396173	1	5097
Pf3D7_10_v3	PF3D7_1035100	1391444	1393130	+	1391445	1393130	1	0
Pf3D7_07_v3	PF3D7_0732200	1390710	1392043	+	1390711	1392043	1	0
Pf3D7_13_v3	PF3D7_1333900	1385057	1389143	+	1385058	1389143	1	0
Pf3D7_07_v3	PF3D7_0732100	1387752	1389037	+	1387753	1389037	1	0
Pf3D7_07_v3	PF3D7_0732000	1385634	1386626	+	1385635	1386626	1	0
Pf3D7_07_v3	PF3D7_0731900	1382409	1383524	+	1382410	1383524	1	0
Pf3D7_08_v3	PF3D7_0831900	1380833	1381835	+	1380834	1381835	1	0
Pf3D7_07_v3	PF3D7_0731800	1378617	1380769	+	1378618	1380769	1	0
Pf3D7_09_v3	PF3D7_0935400	1377952	1379752	+	1377953	1379752	1	0
Pf3D7_10_v3	PF3D7_1034700	1378758	1379295	+	1378759	1379295	1	0
Pf3D7_10_v3	PF3D7_1034500	1370730	1376131	+	1370731	1376131	1	0
Pf3D7_14_v3	PF3D7_1434300	1372902	1374597	+	1372903	1374597	1	0
Pf3D7_09_v3	PF3D7_0935300	1373017	1373722	+	1373018	1373722	1	0
Pf3D7_13_v3	PF3D7_1333500	1371670	1373056	+	1371671	1373056	1	0
Pf3D7_06_v3	PF3D7_0632700	1371500	1372861	+	1371501	1372861	1	0
Pf3D7_13_v3	PF3D7_1333400	1370082	1370799	+	1370083	1370799	1	0
Pf3D7_06_v3	PF3D7_0632600	1367911	1369107	+	1367912	1369107	1	0
Pf3D7_11_v3	PF3D7_1134800	1367185	1368809	+	1367186	1368809	1	0
Pf3D7_14_v3	PF3D7_1434100	1366978	1368202	+	1366979	1368202	1	0
[truncated: 2,842 more rows]
